# Supplementary material for: TMEM87A suppresses ferroptosis and increases cancer immunotherapy resistance by maintaining the Golgi apparatus pH homeostasis
Source: Nat Cancer. 2026 Apr 21;7(5):823–39. doi: 10.1038/s43018-026-01156-9 (PMC13221295; doi:10.1038/s43018-026-01156-9)
Supplement: Supplementary file 3 — Supplementary Tables 1–8. [file 43018_2026_1156_MOESM3_ESM.xlsx]

## Sheet: Table 1
Table 1. Clinical features of 100 patients with lung cancer receiving immunotherapy in Cohort1.
No	Gender	Age	Pathologya	Stage	Immunotherapy withb	Best Response	Evaluation of efficacyc	PFSd (Day)	Progressione	OSf (Day)	Statusg	TMEM87A expression score
1	Male	63	LUSC	IIIC	0	PR	0	153	1	356	0	99.655
2	Male	69	LUAD	IV	3	\	\	298	1	301	1	135.562
3	Female	68	LUAD	IV	1	PR	0	168	0	1331	0	120.024
4	Female	53	LUAD	IV	1	PR	0	176	1	331	1	153.507
5	Female	61	LUAD	IV	1	\	\	242	1	402	1	152.16
6	Male	65	LUAD	IV	1	PR	0	262	0	272	0	151.973
7	Male	61	LUAD	IV	1	SD	0	260	1	604	1	92.3765
8	Male	54	LUSC	IV	1	SD	0	85	0	304	1	122.001
9	Male	67	LUSC	IV	1	SD	0	167	1	260	1	141.906
10	Male	44	LUAD	IV	1	PR	0	333	1	891	0	69.939
11	Male	64	NSCLC	IV	1	PR	0	414	0	1476	0	93.4283
12	Male	70	LUAD	IIIB	1	PR	0	147	0	373	1	116.612
13	Male	56	LUAD	IV	1	PD	1	22	1	96	1	147.985
14	Female	73	LUAD	IV	1	SD	0	154	1	259	1	140.95
15	Male	51	LUSC	IIIC	1	SD	0	55	1	623	1	126.118
16	Male	70	LUAD	IV	2	PR	0	413	0	891	1	131.136
17	Male	70	LUSC	IV	1	PR	0	192	1	290	1	141.619
18	Male	54	LUSC	IV	1	SD	0	124	1	317	1	142.475
19	Male	64	LUAD	IV	1	SD	0	247	0	593	1	122.045
20	Male	66	LUAD	IIIB	0	SD	0	121	1	612	0	91.6576
21	Male	52	LUAD	IV	1	\	\	296	0	911	0	146.418
22	Male	53	LUAD	IV	1	PR	0	161	1	633	1	146.335
23	Male	70	LUAD	IV	0	\	\	106	1	190	1	136.231
24	Male	57	LUAD	IV	1	SD	0	195	1	355	0	153.503
25	Male	62	LUAD	IV	1	SD	0	216	0	824	0	147.864
26	Male	60	LUAD	IV	1	PR	0	747	1	1461	0	125.645
27	Female	57	LUAD	IV	1	PD	1	170	1	312	0	150.494
28	Male	62	LUSC	IIIB	1	PD	1	24	1	36	1	153.23
29	Male	63	LUAD	IVA	1	SD	0	127	0	513	0	117.829
30	Male	62	LUAD	IIIB	0	SD	0	124	0	715	0	136.856
31	Male	60	LUSC	IV	1	SD	0	97	0	728	0	151.709
32	Male	62	LUSC	IVB	1	PR	0	83	0	85	0	140.715
33	Male	41	LUAD	IIIB	1	PR	0	120	1	373	0	112.946
34	Male	58	LUAD	IV	1	SD	0	214	1	294	0	137.516
35	Male	51	LUSC	IV	1	PD	1	53	1	178	0	137.939
36	Male	56	LUSC	IV	3	SD	0	324	0	730	0	105.513
37	Female	55	LUAD	IV	1	SD	0	486	0	700	0	124.399
38	Male	54	Large cell carcinoma	IVA	1	PD	1	61	1	362	1	196.994
39	Male	64	LUAD	IIIB	1	\	\	192	1	360	0	145.063
40	Male	52	LUAD	IV	1	SD	0	194	1	244	0	108.724
41	Male	70	LUSC	IV	1	SD	0	450	0	787	0	118.343
42	Male	58	LUAD	IA	3	\	\	\	\	673	0	115.818
43	Male	65	LUAD	IIIA	0	\	\	\	\	480	0	80.9074
44	Male	68	LUAD	IVB	1	\	\	179	0	368	0	113.41
45	Male	66	Large cell carcinoma	IV	1	SD	0	249	1	671	0	156.249
46	Male	61	LUAD	IV	1	SD	0	363	0	729	0	102.347
47	Male	62	LUSC	IV	1	PD	1	46	1	53	0	121.517
48	Male	56	LUAD	IV	1	PR	0	117	0	405	1	83.0789
49	Male	73	LUAD	IV	1	PR	0	582	0	913	0	101.896
50	Female	50	LUAD	IV	1	SD	0	454	1	909	0	140.393
51	Female	60	LUAD	IV	1	PD	1	43	1	242	0	186.623
52	Male	53	LUSC	IIIA	1	\	\	\	\	108	0	140.752
53	Male	66	LUAD	IV	1	SD	0	148	1	334	0	139.916
54	Male	63	LUAD	IV	1	PR	0	337	1	655	0	125.329
55	Male	69	LUAD	IV	1	PR	0	188	0	213	0	149.656
56	Male	66	LUSC	IVA	1	PR	0	80	0	94	0	167.009
57	Male	50	LUAD	IV	1	\	\	44	0	70	0	150.192
58	Male	56	LUSC	IIIA	1	\	\	\	\	1408	0	157.696
59	Male	58	Large cell carcinoma	IV	1	PD	1	121	1	171	0	120.126
60	Male	58	LUAD	IV	1	SD	0	174	1	926	0	130.527
61	Male	62	LUAD	IV	1	\	\	525	0	956	0	160.34
62	Male	50	LUSC	IIIB	1	SD	0	277	0	599	0	105.655
63	Male	45	LUAD	IV	1	PD	1	30	1	55	0	111.332
64	Female	40	LUAD	IV	1	SD	0	136	1	742	1	147.592
65	Female	53	LUAD	IV	3	SD	0	140	1	284	0	109.275
66	Male	71	LUAD	IV	2	SD	0	297	0	704	0	136.574
67	Male	65	LUSC	IV	1	PR	0	220	0	633	0	145.484
68	Female	69	LUAD	IVA	1	SD	0	319	0	434	0	135.105
69	Female	60	LUAD	IV	1	PD	1	43	1	242	0	148.93
70	Male	57	LUSC	IV	1	SD	0	150	1	323	1	154.369
71	Male	48	LUSC	IV	1	SD	0	239	0	306	1	141.371
72	Male	55	LUSC	IV	1	SD	0	92	1	339	0	108.591
73	Male	56	LUAD	IV	2	PR	0	475	0	812	0	109.816
74	Male	62	LUAD	IV	1	SD	0	701	0	1424	0	121.014
75	Female	50	LUAD	IV	1	PR	0	259	1	718	1	100.62
76	Male	49	LUAD	IV	1	PD	1	159	1	163	0	148.882
77	Female	52	LUAD	IV	3	\	\	212	1	220	0	123.149
78	Male	57	LUAD	IV	1	PR	0	315	1	681	0	129.727
79	Male	52	LUAD	IV	1	\	\	579	0	971	0	134.75
80	Male	65	LUSC	IV	1	PD	1	28	1	292	1	108.905
81	Male	52	LUAD	IV	1	PR	0	194	1	667	0	149.57
82	Male	52	LUAD	IV	1	PR	0	290	0	291	0	159.965
83	Male	54	LUSC	IVB	0	PD	1	70	1	393	0	128.165
84	Male	62	LUAD	IV	1	PR	0	427	0	763	0	122.966
85	Male	57	LUSC	IIIB	1	SD	0	111	0	606	1	121.579
86	Male	66	LUSC	IV	1	\	\	268	1	545	0	122.362
87	Female	59	LUSC	IV	1	PR	0	397	0	456	0	172.153
88	Male	56	LUAD	IV	3	SD	0	60	0	74	1	143.472
89	Male	64	LUAD	IIIB	1	SD	0	159	1	159	1	123.698
90	Male	62	LUAD	IV	1	SD	0	168	1	562	0	152.848
91	Male	65	LUAD	IV	1	PR	0	90	0	966	0	99.944
92	Male	49	LUAD	IV	1	SD	0	245	0	689	0	114.424
93	Male	58	LUAD	IV	1	SD	0	349	0	709	0	107.923
94	Female	61	LUAD	IV	3	PR	0	333	0	338	0	106.642
95	Female	43	LUAD	IV	1	PD	1	43	1	501	0	139.311
96	Female	70	LUAD	IV	2	PD	1	45	1	60	1	148.162
97	Female	71	LUAD	IV	2	SD	0	215	0	610	0	59.5978
98	Male	54	LUAD	IV	0	SD	0	191	1	740	1	161.704
99	Male	73	LUAD	IV	0	SD	0	257	1	478	1	153.001
100	Female	45	LUAD	IV	1	SD	0	204	1	421	1	162.736
a. Pathology: LUAD, lung adenocarcinoma; LUSC, lung squamous cell carcinoma; NSCLC, non-small cell lung cancer
b. Immunotherapy with: 0. No combination, 1. Chemotherapy, 2. Antiangiogenesis, 3. Chemotherapy plus antiangiogenesis
c. Evaluation of efficacy: 1. PD, 0. Non-PD
d. PFS, progression free survival
e. Progression: 1. Progression, 0. No progression
f. OS, overall survival
g. Status: 1 = dead, 0 = alive

## Sheet: Table 2
Table 2. Clinical features of 57 patients with lung squamous cell carcinoma (LUSC) in Cohort 2.
No	Gender	Age	Pathologya	OSb (Day)	Statusc	TMEM87A expression score	TMA position
1	Male	67	LUSC	2392	0	87.4435	A01
2	Male	76	LUSC	2356	0	72.7792	A03
3	Male	54	LUSC	2176	0	86.0846	A05
4	Male	72	LUSC	487	1	82.6702	A07
5	Male	61	LUSC	2234	0	138.376	A09
6	Male	63	LUSC	2320	0	88.1294	A11
7	Male	64	LUSC	188	1	83.9786	A13
8	Male	53	LUSC	31	1	89.7134	B01
9	Male	74	LUSC	2287	0	18.6459	B03
10	Male	68	LUSC	2309	0	96.1529	B05
11	Male	51	LUSC	1672	0	90.8605	B07
12	Male	72	LUSC	386	1	104.538	B09
13	Male	74	LUSC	1412	1	116.733	B11
14	Male	41	LUSC	2295	0	108.589	B13
15	Male	54	LUSC	2293	0	86.9919	C01
16	Male	67	LUSC	555	1	72.9024	C03
17	Male	68	LUSC	2011	1	126.677	C05
18	Male	69	LUSC	2279	0	154.089	C07
19	Male	56	LUSC	2277	0	56.297	C09
20	Male	63	LUSC	427	1	69.0094	C11
21	Male	67	LUSC	2265	0	110.263	C13
22	Male	66	LUSC	2256	0	67.0147	D01
23	Male	52	LUSC	2237	0	64.1215	D03
24	Male	64	LUSC	394	1	101.43	D05
25	Male	36	LUSC	439	1	102.551	D07
26	Male	58	LUSC	1015	1	73.6232	D09
27	Male	49	LUSC	2045	1	94.4683	D11
28	Male	55	LUSC	2209	0	113.392	D13
29	Male	71	LUSC	227	1	77.5519	E01
30	Female	55	LUSC	2180	0	55.9351	E03
31	Male	45	LUSC	1042	1	95.6059	E05
32	Male	56	LUSC	738	1	109.615	E07
33	Male	65	LUSC	2138	0	107.323	E09
34	Male	57	LUSC	441	1	78.3478	E11
35	Male	68	LUSC	1547	1	123.448	E13
36	Male	64	LUSC	1055	1	77.1561	F01
37	Male	58	LUSC	789	1	72.5366	F03
38	Female	25	LUSC	1889	0	94.1705	F05
39	Male	63	LUSC	513	1	82.665	F07
40	Male	56	LUSC	1874	0	87.6181	F09
41	Male	44	LUSC	1889	0	73.2328	F11
42	Male	70	LUSC	1782	0	80.2038	F13
43	Male	72	LUSC	1886	0	101.408	G01
44	Male	59	LUSC	1872	0	79.8714	G03
45	Male	62	LUSC	389	1	131.388	G05
46	Male	67	LUSC	1858	0	66.5443	G07
47	Male	52	LUSC	1847	0	128.432	G09
48	Male	61	LUSC	1845	0	88.5686	G11
49	Male	61	LUSC	1840	0	59.1371	G13
50	Male	76	LUSC	13	1	94.6394	H01
51	Male	59	LUSC	30	1	108.936	H03
52	Male	69	LUSC	739	1	110.37	H05
53	Male	62	LUSC	463	1	147.486	H07
54	Male	62	LUSC	174	1	64.0244	H09
55	Male	61	LUSC	486	1	84.1579	H11
56	Male	59	LUSC	518	1	76.8819	H13
57	Male	62	LUSC	588	1	54.304	I01
a. Pathology: LUSC, lung squamous cell carcinoma
b. OS: overall survival
c. Status: 1 = dead, 0 = alive

## Sheet:  Table 3
Table 3. Antibodies
Antibody	Company	Catalog	Clone	Dilutions/amounts
anti-mouse-PD-1	Bio×Cell	BE0146	RMP1-14	100μg/mouse
anti-mouse CD8α-InVivo	Selleck	A2102	2.43	100μg/mouse
anti-mouse CD4-InVivo	Selleck	A2101	GK1.5	100μg/mouse
anti-mouse NK1.1-InVivo	Selleck	A2114	PK136	50μg/mouse
Purified Hamster Anti-Mouse CD95	Biosciences	554255	Jo2	0.5 μg/g
anti-TMEM87a	Sigma	HPA018104	-	1:2000 for WB; 1:1000 for IF
anti-Flag	Sigma	1804	-	1:2000 for WB; 1:1000 for IF
anti-ACSL4	Santa Cruz	sc365230	-	1:2000 for WB
anti-GAPDH	Proteintech	60004	-	1:5000 for WB
anti-GPX4	Proteintech	67763-1-Ig	-	1:1000 for WB
anti-FSP1	Proteintech	20886-1-Ap	-	1:2000 for WB
anti-Caspase3	Santa Cruz	sc56053	-	1:500 for WB
anti-Cleaved PARP	CST	5625	-	1:1000 for WB
anti-TGN38	CST	85181	-	1:500 for IF
Goat anti-Rabbit IgG (H+L) Secondary Antibody, HRP	ThermoFisher Scientific	31460	-	1:10000 for WB
Goat anti-Mouse IgG (H+L) Secondary Antibody, HRP	ThermoFisher Scientific	31430	-	1:10000 for WB
Goat anti-Rabbit IgG H&L (Alexa Fluor® 488)	Abcam	ab150077	-	1:500 for IF
Goat anti-mouse IgG (H+L), F(ab')2 Fragment (Alexa Fluor® 647 Conjugate)	CST	4410S	-	1:500 for IF
anti-4HNE	JaICA	HNEJ-2	-	1:200 for IHC
anti-CD45	Biolegend	103138	30-F11	1:100 for FACS
anti-CD3e	BD Biosciences	562600	145-2C11	1:100 for FACS
anti-CD90	Biolegend	140319	53-2.1	1:100 for FACS
anti-CD4	Biolegend	100433	GK1.5	1:100 for FACS
anti-CD8	Biolegend	100706	53-6.7	1:100 for FACS
anti-IFNγ	Biolegend	505810	XMG1.2	1:100 for FACS
anti-CD25	Biolegend	102012	PC61	1:100 for FACS
anti-NK1.1	Biolegend	108713	PK136	1:100 for FACS
anti-CD11b	Biolegend	101205	M1/70	1:100 for FACS
anti-CD11c	BD Biosciences	558079	N418	1:100 for FACS
anti-Ly6G	Biolegend	127613	1A8	1:100 for FACS
anti-Ly6C	Biolegend	128007	HK1.4	1:100 for FACS
anti-F4/80	BD Biosciences	746070	T45-2342	1:100 for FACS

## Sheet:  Table 4
Table 4. Commercial Reagents
Reagents	Company	Catalog
1, 6-Hexanediol	Sigma	240117
AAV2/8-hTBG-eGFP-WPRE-pA	Taitool Bioscience	S0248-8
AAV2/8-hTBG-iCre-WPRE-Pa	Taitool Bioscience	S0657-8
Bafilomycin A1	APE×BIO	A8627
BODIPYTM 581/591 C11	Thermo Fisher Scientific	D3861
Brefeldin A	Invitrogen	00-4506-51
BSA	Standard reagent	9048-46-8
Cell Counting kit-8	Biosharp	BS350B
ClonExpress II One Step Cloning Kit	Vazyme	C11
Concanavalin A	Solarbio	C8110
DAPI	APE×BIO	C3362
EasySep™ mouse CD8+ T Cell Isolation Kit	Stemcell	19853
Erastin	InvivoChem	V0954
FastPure Gel DNA Extraction Mini Kit	Vazyme	DC301-01
FerroOrange	Dojindo	F374
Ferrostatin-1	MedChemExpress	HY-100579
Fixation Buffer	Biolegend	420801
Goat serum	Absin	abs933
GSH/GSSG-Glo™ Assay	Promega	V6611
Hoechst33342	BioFroxx	2289
IHC Prep & Detect kit	Proteintech	PK10019
IL-2	Sino biological	51061-MNAE
Imidazole ketone erastin (IKE)	Selleck	S8877
Ionomycin	Biolegend	5608212
Lipid Peroxidation MDA Assay Kit	Biosharp	BL904A
Lipofectamine™ 2000	Invitrogen	11668019
Liproxstatin-1	Selleck	S7699
ML-162	MedChemExpress	HY-100002
ML-210	MedChemExpress	HY-100003
Monensin	Invitrogen	00-4505-51
N-[2-hydroxyethyl]-piperazine-N-[2-ethanesulfonic acid]	Sigma	H3375
Nano-Glo Luciferase Assay Reagent	Promega	N1110
NH4Cl	SINOPHARM	10001518
OVA257-264 peptide	GenScript	RP10611CN
penicillin/streptomycin	Gibico	15140122
Perm/Wash Buffer	Biolegend	421002
Phanta Max Super-Fidelity DNA Polymerase Kit	Vazyme	P505
PI	Biolegend	421301
PowerUp SYBR Green Master Mix	Thermo Fisher Scientific	4309155
primeScript RT Master Mix	TaKaRa	RR036A
Protease inhibitor cocktail	MedChemExpress	HY-K0010
RSL3	APE×BIO	B6095
Trizol	Vazyme	R401-01
Zombie NIR Dye	Biolegend	77184
β-ME	Sigma	M3148

## Sheet:  Table 5
Table 5. Cell lines and plasmid vectors
Cell lines	Sources	Catalog
B16F10	ATCC	CRL-6475
CT26.WT	ATCC	CRL-2638
Hepa1-6	National Collection of Authenticated Cell Cultures	SCSP-512
293T	ATCC	CRL-3216
Panc02	Cell Resource Center, Peking Union Medical College (http://cellresource.cn)	1101MOU-PUMC000446
SW48	From Professor Zheng Wang in Huazhong University of Science and Technology	N/A
Plasmid vectors
psPAX2	Addgene	12260
pMD2.G	Addgene	12259
lentiCRISPR-V2	Addgene	52961
pLKO.1 - TRC cloning vector	Addgene	10878
lentiCRISPR-V2-sgTmem87a-1 (mouse)	This paper	N/A
lentiCRISPR-V2-sgTmem87a-2 (mouse)	This paper	N/A
lentiCRISPR-V2-sgTMEM87A-1 (human)	This paper	N/A
lentiCRISPR-V2-sgTMEM87A-2 (human)	This paper	N/A
lentiCRISPR-V2-sgAcsl4-1 (mouse)	This paper	N/A
lentiCRISPR-V2-sgAcsl4-2 (mouse)	This paper	N/A
lentiCRISPR-V2-sgScramble	This paper	N/A
pLKO.1-shTmem87a-1 (mouse)	This paper	N/A
pLKO.1-shTmem87a-2 (mouse)	This paper	N/A
pLKO.1-shTMEM87A (human)	This paper	N/A
pLKO.1-shScramble (human)	This paper	N/A
pLenti-Tmem87a(mouse)-3×Flag	This paper	N/A
pLenti-Fsp1 (mouse)-GFP	This paper	N/A
pLenti-B4galt1 (mouse)-BFP	This paper	N/A
pLenti-B4galt1 (mouse)-mCherry-SEpHluotin	This paper	N/A
pLenti-Tmem87a(GYG-AAA) (mosue)-3×Flag	This paper	N/A
pLenti-Fsp1ΔIDR1 (mouse)-GFP	This paper	N/A
pLenti-3×Flag	This paper	N/A
pLV-BSD-OVA-nluc	VectorBuilder	VB900107

## Sheet: Table 6
Table 6. The sequences information of shRNA, sgRNA and PCR primers
shRNA	sequence
shTmem87a-1(mouse)	GTGTATTGTGTACGTACTATT
shTmem87a-2(mouse)	GTGGATATTCATTAGCTTAAC
shTmem87a(human)	GCATTTCATCCTCAAAGGAAT
sgRNA sequence	sequence
sgControl	GCACTACCAGAGCTAACTCA
sgTmem87a-1 mouse	AGATGAAATAGAGTCATACT
sgTmem87a-2 mouse	GTCATACTTGGAAAATCTCA
sgTMEM87A-1 human	ATGGCACATTCCGATACCGT
sgTMEM87A-2 human	ACAACTCTACTTCTTCTGCC
sgAscl4-1 mouse	TGGTGAGCACATTTAGCTTA
sgAcsl4-2 mouse	GTTTCAGTCCCAATGCAGTG
qPCR primer sequence	sequence
Gapdh(mouse)	F-CATCACTGCCACCCAGAAGACTG
	R-ATGCCAGTGAGCTTCCCGTTCAG
mPtgs2(mosue)	F-GCGACATACTCAAGCAGGAGCA
	R- AGTGGTAACCGCTCAGGTGTTG
other primers for plasmids construction	sequence
pLenti-Tmem87a(mouse)-3×Flag	F-ATAGAAGACACCGACTCTAGAATGGCTGTGAAGATGGCGGTGGCT
	R-TTTGTAGTCAGCCCGGGATCCCTCCATCTTTGACCTTTCAAAGTG
pLenti-Fsp1(mouse)-GFP	F-AGCGCTACCGGACTCAGATCTCGAGATGGGGTCCCAGGTCTCGGTGGATA
	R-CCCTTGCTCACCATGGTGGCGAATTCCGGTGGAGACTGCCGCATGGTT
pLenti-B4galt1(mouse)-BFP	F-TCCATAGAAGACACCGACTCTAGAATGAGGTTTCGTGAGCAGTTCCTG
	R-CTCGCCCTTGCTCACCATTCTAGAAGATCCGCCGCCACCCGACCCACCACCG CCCGAGCCACCGCCACCCTGCAGTGTAGAGGAGACTCC
pLenti-B4galt1(mouse)-mCherry-SEpHluotin	F-TCCATAGAAGACACCGACTCTAGAATGAGGTTTCGTGAGCAGTTCCTG
	R-TGGTCTTTGTAGTCAGCCCGGGATCCTTATTTGTATAGTTCATCCATGCCAT
pLenti-Tmem87a(GYG-AAA)(mouse)-3×Flag	F-ATCATAGTCAGTCTGGCCGCCGCCATAGTCAAGCCTCGCCTTGGAGTCAC
	R-GCGAGGCTTGACTATGGCGGCGGCCAGACTGACTATGATGACCAGGGTTC
pLenti-Fsp1ΔIDR1(mouse)-GFP	F-GCGCTACCGGACTCAGATCTCGAGATGGATACAGGAGCCGTGCACGTG
	R-CTTGCTCACCATGGTGGCGAATTCTTTCCAGCTTGTGGAGATGAGAAG
Primers for genotyping	sequence	Excepted band
Tmem87a-/-	F-TTCCTTTTTCCCCGTTCCCC	Tmem87a-/-: 520 bp; Tmem87a+/-: 520 bp and 4218 bp; Tmem87a+/+: 4218 bp
	R-TCCTTTTCACACAAACAAGGTGT
Tmem87af/f	F-GTATGTGTGTGTTCTGCCTGG	WT:300 bp;Heterozygous:300 bp and 364 bp; Homozygous:364 bp
	R-AGGAATTCGGGTCACACAAAG
Albcre	F-GAAGCAGAAGCTTAGGAAGATGGG	390 bp
	R-TTGGCCCCTTACCATAACTG

## Sheet: Table 7
Table 7. Key differentially expressed transcripts to distinguish immune cells clusters
Cluster	Subpopulation	Key differentially expressed transcripts
1	Monocytes	Clec4a3,Apoc2,Nr4a1,Lst1,Lyz2
2	Macrophages	C1qb,C1qc,C1qa,Ccl2,Ccl7
3	Mki67+ macrophages	C1qb,C1qc,C1qa,Ccl2,Ccl7,Mki67
4	M-MDSC	Arg1,Nos2,Mmp12,Sdc1
5	PMN-MDSC	Ly6g,S100a9,S100a8,Ptgs2,Cxcr2
6	Migratory DCs	Fscn1,Ccr7,Cd200,Mmp25,Tbc1d4
7	Plasmacytoid DCs	Siglech,Cd300c, Cox6a2,Ccr9
8	Mo-derived DCs	Cd209a,Ifitm1,H2-DMb1,H2-Dma
9	CD8+ T cells	Cd8b1,Cd8a,Cd160,Tox
10	CD4+ T cells	Cd4,Bcl11b,Tcf7
11	Tregs	Foxp3,Tnfrsf4,Icos,Izumo1r
12	NK cells	Ncr1,Prf1,Gzma
13	B cells	Cd79a,Cd79b,Ms4a1
14	Erythroblast	Ptgds,Mt2,Chchd10

## Sheet: Table 8
Table 8. T cell functional classification markers
gene_active	gene_migration	gene_effector
CXCL10	IRF1	CX3CR1
CXCL9	SOCS1	PRF1
CCL5	BCL2	GZMA
H2-AB1	RUNX3	GZMB
GZMA	PSAP
GZMB	LAT
IFNG	TRAF6
PRF1	LAPTM5
CCL4	NDFIP1
CCR5	MSN
CXCR3	NCOR1
AIF1	RASAL3
IL27RA	AZI2
MSN	CD47
ITGB7	ITGB2
CRKL	IL2RG
ICAM1	CD300A
ITGAL	BAX
ITGA4	SLA2
GPR15	PPP3CB
TNFRSF14	MYH9
DOCK8	RHOH
SPN	BTLA
CXCL16	DOCK8
SLC12A2	H2-M3
PYCARD	CYLD
CD200R1	SPN
CCR2	FYN
APOD	STAT3
CRK	FKBP1A
LGALS9	GIMAP3
RHOA	CORO1A
OXSR1	PYCARD
STK39	HMGB1
ADAM17	B2M
ADAM10	THY1
KCNH3	TGFBR2
GTPBP2	TGFB1
	DOCK2
	CCL5
	CD48
	CD3G
	CD3E
	CD3D
	CD27
	CD24A
	CD2
	CCND3
	TCF3
	CTLA2A
	PRDX2
	GIMAP5
	STOML2
	PRELID1
	RHOA
	GIMAP1
	PSMB10
	APBB1IP
	PREX1
	WASHC1
	LFNG
	NEDD4
	RAG2
	PRKAR1A
	LCP1
	LGALS3
	LGALS1
	LCK
	TBX21
