# Supplementary material for: TMEM87A suppresses ferroptosis and increases cancer immunotherapy resistance by maintaining the Golgi apparatus pH homeostasis
Source: Nat Cancer. 2026 Apr 21;7(5):823–39. doi: 10.1038/s43018-026-01156-9 (PMC13221295; doi:10.1038/s43018-026-01156-9)
Supplement: Supplementary file 4 — Statistical source data. [file 43018_2026_1156_MOESM4_ESM.xlsx]

## Sheet: Figure 1
1b			1d			1f						1h
Control	RSL3		Control	RSL3		RSL3(h)						0	0.25	0.5	1	2	4	8	12
3.389	39.534		0.401	12.097		0	1	2	4	BafA1		1.01326	5.68031	13.5943	14.9359	7.13308	4.19626	2.97215	1.47254
1.109	31.626		0.108	15.049		6.36692	6.57344	6.80832	6.97601	7.12626		1.07859	6.00018	16.5113	11.4203	7.54764	3.79424	2.08938	2.08167
0.182	33.06		0.525	7.728		6.28691	6.47024	6.80615	6.90459	7.09642		0.90815	5.33941	12.5977	14.6311	6.60555	3.3155	2.75423	2.39262
1.703	33.531		0.513	33.235		6.323	6.55431	6.85923	6.95126	7.0834
2.643	27.162		0.364	6.593
0.577	38.125		0.147	11.001								1i
3.389	35.296		0.124	5.588		1g						0	0.25	0.5	1	2	4	8	12
3.088	36.138		0.13	3.361		RSL3(h)						6.33662	6.31468	6.29352	6.4255	6.74175	6.84999	6.82836	6.75921
0.209	39.258		0.175	13.462		0	1	2	4	BafA1		6.33843	6.29309	6.34639	6.40168	6.74864	6.86748	6.80055	6.63584
0.713	44.132		0.076	9.646		6.51471	6.59411	6.89679	6.96286	7.15914		6.35025	6.29111	6.2789	6.39053	6.66731	6.8761	6.65775	6.67765
1.514	33.853		0.075	35.595		6.53594	6.59065	6.87776	6.94155	7.16342
0.38	40.875		0.228	24.903		6.51243	6.64325	6.95643	6.95487	7.03452
0.051	40.413		0.188	23.466								1k					1l
0.32	33.698		0.482	17.916								Control	RSL3	Fer1	RSL3+Fer1		Control	RSL3	Fer1	RSL3+Fer1
0.99	32.646		0.434	23.876								6.35146	6.83458	6.39154	6.38208		6.5811	6.98659	6.61438	6.69933
3.477	38.598											6.34645	6.7755	6.37976	6.38713		6.5895	6.99207	6.65594	6.72526
3.8	35.345											6.37825	6.85123	6.37986	6.3784		6.60128	6.9864	6.68795	6.68014
1.279	41.843
3.175	34.673
	46.627

## Sheet: Figure 2
2a			2e																2k										2n								2q
Small-molecular drug	Pearson correlation Z-score		RSL3(μM)	shScramble				shTmem87a-1				shTmem87a-2							RSL3(μM)	KO-Vector				KO-Tmem87a-Flag						Control			RSL3				vector	Tmem87a	Tmem87a(GYG-AAA)
ML210	9.9498		0	105.49	98.7499	98.2281	97.5323	103.711	99.9023	97.168	99.2188	100.138	94.7622	98.4838	106.616				0	101.655	98.0787	102.644	97.6222	97.4078	102.925	95.22	104.447		WT	6.1643	6.19242	6.19582	6.78378	6.71453	6.74753		5.71386	6.38064	6.19383
ML162	9.7349		0.02	105.751	88.1835	97.4019	89.6619	65.4297	77.832	71.4844	71.582	44.9345	51.4817	60.4411	61.337				0.01	99.9049	98.5353	99.9049	92.3721	100.166	93.0321	105.018	90.9394		KO	6.16144	6.04534	6.06517	6.18037	6.18012	6.14958		6.09654	6.46145	6.19472
1S,3R-RSL-3	9.6822		0.05	99.1412	81.835	86.879	79.6608	46.0938	46.6797	42.0898	52.4414	31.0131	32.8739	39.7657	40.7305				0.02	88.1872	84.5349	90.9264	94.5026	102.259	96.5517	97.9786	107.016										6.14631	6.48058	6.23195
erastin	8.2492		0.1	72.1818	55.2669	59.8326	54.5277	12.5977	15.5273	14.6484	16.4062	11.7161	12.3363	14.7485	18.1254				0.05	50.8275	50.3709	51.4362	49.9144	83.4245	87.4197	87.8954	78.478
PRIMA-1	7.522		0.2	52.4405	42.5264	43.1351	44.0483	12.0117	11.4258	9.96094	12.793		9.5796	10.062	12.0607				0.1	28.0769	25.7181	29.066	27.3921	72.7705	70.0119	69.6314	69.2509		2o
manumycin A	6.4371																		0.2	16.0548	17.0439	17.6527	18.2614	55.7432	58.8823	54.3163	55.3627			Control			RSL3				2r
PX-12	6.2056																												Vector	6.13407	6.08161	6.15572	6.29511	6.10079	6.31956		RSL3(μM)	Vector				Tmem87a				Tmem87a(GYG-AAA)
PD318088	6.0357		2g								2h								2l										TMEM87a	6.2992	6.19036	6.27106	6.63051	6.60801	6.74937		0	102.508	94.7849	98.3708	104.336	98.3418	99.2779	100.776	101.605	101.061	99.6568	98.1591	101.123
phloretin	5.8832		RSL3(μM)	WT			Tmem87a KO				RSL3(μM)	WT			Tmem87a KO				RSL3(μM)	KO-Vector				KO-Tmem87a-Flag													0.01	102.371	98.0605	103.301	105.612	97.2185	97.7802	99.786	95.6406	101.716	99.3448	100.499	96.0062
ML239	5.8722		0	4.8	6.32	6.42	5.42	6.79	6.07		0	1.44	1.21	1.52	1.12	1.27	1.19		0	97.766	101.383	98.617	102.234	91.3673	101.101	102.491	105.041										0.02	101.543	95.0952	97.5778	94.1988	102.22	98.85	101.979	101.15	97.7535	102.527	105.616	107.956
decitabine	5.8033		1	7.81	9.05	10.3	26.4	28	27.6		0.5	7.54	5.91	7.15	26.2	24	26.1		0.02	95.4255	84.5745	88.9362	90.5319	103.187	97.0452	99.7914	106.721										0.05	95.44	90.5439	92.923	103.06	100.401	100.615	100.936	98.3418	97.2231	94.8518	96.0062	100.842
NSC48300	5.7955		2	19.07	20.6	18.53	38.7	39.6	36.3		1	20.8	19.9	19.8	59.4	58.8	57.5		0.05		85.3191	85.2128	86.0638	100.869	100.892	99.2932	100.718		2p								0.1	87.3373	81.7171	79.4414	80.8206	96.8708	96.1487	99.8128	97.1115	87.5195	88.9548	84.2122	90.702
STF-31	5.784																		0.1	67.0213	54.3617	52.6596	53.2979	103.557	98.9455	95.2955	97.555		NH4Cl RSL3	Vector			Tmem87a				0.2	74.3729	71.4076	73.4764	72.2352	94.3568	100.535	95.4801	93.6347	82.4337	76.2246	67.2699	76.9423
YM-155	5.7775																		0.2	29.4681	28.1915	28.617	27.1277	75.956	65.0058	66.4542	60.7184		- -	3.41	4.86	3.67	3.1	4.44	5.34		0.5	58.788	51.3404	50.6508	49.1337	93.394	89.8636	93.3672	95.5336	59.844	51.2013	48.0187	65.3042
cucurbitacin I	5.7214		2i								2j																		+ -	7.23	5.67	5.51	7.6	5.14	5.25		1	31.8938	26.3081	26.4805	22.7911	80.4761	86.0391	81.6796	86.0658	39.5008	32.2309	30.858	35.3198
ML031	5.6732		RSL3(μM)	WT			Tmem87a KO				RSL3(μM)	WT			Tmem87a KO				2m										- +	63	58.7	56.1	49.8	43.9	51.5		2	14.5849	11.3094	11.7231	11.4128	52.4739	51.4576	58.2241	54.5868	19.5008	13.7286	14.3214	17.0359
chlorambucil	5.6515		0	2.03	2.14	3.21	2.01	2.65	3.35		0	1.14607	1.16139	0.692534	0.813891	1.38117	1.20612		RSL3(μM)	KO-Vector				KO-Tmem87a-Flag					+ +	18.8	20.2	15.2	18.9	20.7	12.7
methylstat	5.6342		0.5	11.2	12.5	13.42	40.6	45.8	46.9		1	3.35094	3.27702	2.60127	5.2874	4.77419	4.24929		0	99.4009	100.168	100.935	99.4968	94.5772	103.217	107.169	95.0368
etoposide	5.6059		1	31.1	35.7	33.87	76.2	77.2	77.1		2	3.17939	3.60636	2.79345	5.54581	4.71226	5.85327		0.02	96.5253	101.797	96.6211	93.2662	113.971	108.456	97.5184	98.0699
selumetinib	5.5546																		0.05	83.1057	73.9995	87.8984	75.1498	110.202	98.2537	99.1728	97.5184
PF-184	5.5051																		0.1	57.896	50.4194	56.8416	51.0903	103.309	100.184	92.8309	84.5588
KPT185	5.4876																		0.2	37.479	28.8521	30.9609	28.948	79.9632	63.2353	73.6213	72.2426
obatoclax	5.4867																		0.5	12.8445	15.816	14.474	11.3108	51.4706	46.875	38.6949	29.9632
NSC95397	5.4839
BRD-K34222889	5.4604
CIL70	5.4602
CCT036477	5.4577
cerulenin	5.4387
ML320	5.4186
ISOX	5.3996
olaparib	5.3692
Merck60	5.368
cytarabine hydrochloride	5.3664
vorinostat	5.3067
epigallocatechin-3-monogallate	5.2985
belinostat	5.2961
COL-3	5.2582
Compound 7d-cis	5.2175
CIL41	5.1864
CAY10618	5.1709
necrosulfonamide	5.1459
CAL-101	5.1267
pazopanib	5.1212
nutlin-3	5.1206
NSC19630	5.0981
alisertib	5.0475
LY-2183240	5.0449
PF-3758309	5.0147
marinopyrrole A	4.9999
sirolimus	4.9727
apicidin	4.9203
ciclopirox	-5.6125
pifithrin-mu	-6.0454

## Sheet: Figure 3
3a				3f				3h									3l				3m
WT	KO			WT	KO			Time (s)	Bleached			Unbleached					Fsp1-GFP	Fsp1ΔIDR1-GFP			RSL3(μM)	shScramble				shTmem87a-1				shTmem87a-2
0.29372	0.277323			0	0			0	1	1	1	1	1	1			5	0			0	100.37	99.7782	95.933	103.919	98.4486	98.372	99.5978	103.582	108.72	87.2428	99.8628	104.174
0.36162	0.23466			0	5			5.6	0.381381	0.15576	0.287149	0.986086	0.8171	0.997988			2	0			0.005	101.75	98.2006	100.271	94.1582	97.8357	94.6945	100.747	99.3679	116.559	91.554	100.568	91.3188
0.341	0.22114			1	8			10.6	0.693635	0.388437	0.511084	0.982784	0.821708	0.955761			4	0			0.01	100.961	94.5526	96.8203	91.6934	84.888	80.7508	80.2145	95.9203	102.45	87.3996	93.0433	85.2048
				0	6			15.6	0.733513	0.51301	0.756185	0.883893	0.764342	1.05034			0	0			0.02	97.1161	89.6229	90.1158	86.7636	57.7667	60.6014	57.6901	60.9845	88.5754	70.6251	75.8769	71.5657
				0	19			20.6	0.696437	0.551433	0.744819	0.726672	0.658778	0.921197			6	0			0.05	89.8201	79.6648	72.6645	76.0168	33.2503	34.2463	30.4922	37.8472	69.4493	48.7556	46.4041	48.3637
3b				0	3			25.6	0.629717	0.561056	0.761847	0.647787	0.595747	0.851079			7	0			0.1	83.51	71.4814	74.1435	65.1713	18.3873	18.0042	18.5405	20.6857	50.245	31.1973	29.3161	29.7864
WT	KO			0	3			30.6	0.629134	0.454555	0.669518	0.555577	0.394796	0.701816			5	0			0.2	72.073	57.0865	60.7345	55.016	11.0324	11.7985	11.5687	12.4114	30.1783	22.2614	19.2828	17.1664
0.07893	0.043509			0	4			35.6	0.603175	0.395138	0.500964	0.518945	0.347271	0.668548			8	0			0.5	57.8753	45.5509	49.1003	40.9169	8.04444	7.66137	7.66137	9.88316	20.7721	11.4443	11.9146	10.582
0.06592	0.04285			0	5			40.6	0.562526	0.30628	0.380281	0.506996	0.269214	0.48209			5	1
0.0821	0.06204			0	3			45.6	0.54253	0.263972	0.332691	0.439942	0.223897	0.47581			9	0
				0	7												3	0			3n
3d				0	4												15	0			RSL3(μM)	shScramble				shTmem87a-1				shTmem87a-2
WT	KO			0	2			3j									4	0			0	97.9978	102.172	97.3668	102.463	90.4475	100.079	98.1942	111.28	103.436	96.2085	91.8246	108.531
0	0			0	8			PBS	1,6-HEX								1	0			0.005	98.6288	92.9499	92.6587	92.2704	87.8304	88.2492	87.5164	98.4036	86.2559	79.5024	80.9242	89.218
0	5			1	1			5	0								4	0			0.01		66.788	68.8751	60.5266	46.3753	50.5627	52.6564	59.0421	48.5782	44.9052	48.9337	64.0995
1	8			1	0			17	0								11	0			0.02		24.463	21.3566	18.2502	16.3308	17.273	17.3776	21.4603	20.3791	18.6019	15.2844	20.1422
0	6			0	6			4	2								6	0			0.05		9.99879	7.42628	7.76605	7.11855	7.74666	7.32792	9.00288	9.71564	8.41232	8.88626	10.3081
0	19			0	5			12	0								6	0
0	3			0	5			4	0								5	0
0	3			0	5			16	1								4	0			3o
0	4			2	2			1	3								5	0			RSL3(μM)	shScramble				shTmem87a-1				shTmem87a-2
0	5			0	8			4	0								3	0			0	101.18	100.897	99.5122	98.4107	102.763	98.9093	96.4891	101.839	105.738	99.0978	98.0873	97.0769
0	3			0	5			14	0								1	0			0.02	91.8647	83.9339	89.0323	87.0496	66.8418	61.3327	63.0523	64.0076	78.9607	72.8979	68.1342	71.0935
0	7			0	5			6	0								4	0			0.05	82.6121	66.7506	62.502	65.4917	50.8877	48.4038	47.3529	53.2442	51.1007	49.2241	45.6153	44.0996
0	4			0	13			6	0								6	0			0.1	63.0684	46.7663	50.1967	48.5917	39.2007	36.8124	41.7164	37.5129	41.4291	32.5514	34.5724	31.8297
0	2			0	5			10	0								3	0			0.2	46.1054	40.4091	37.3879	38.93	29.2333	27.3545	25.826	30.3798	29.3757	20.498	21.1476	21.5807
0	8			1	11			3	1								5	0			0.5	38.2691	31.5972	27.4744	30.0551	20.0621	22.737	21.0493	23.5332	24.9729	17.1779	17.0336	17.2501
1	1			2	2			16	0								2	0
1	0			0	11			15	0								4	0
0	6			0	2			4	1								3	0			3p
0	5			0				3	1								2	0			RSL3(μM)	shScramble				shTmem87a-1				shTmem87a-2
0	5			2				3	0								3	0			0	104.144	98.0335	102.714	95.1081	103.064	98.7418	99.8225	98.3713	99.4331	101.945	102.12	96.5024
0	5			0				6	2								0	0			0.02		70.0471	64.4564	59.5482	58.0471	55.4535	55.3609	62.7094	53.9381	53.4147	56.9385	53.7636
2	2			0				4	0								4	0			0.05		44.7587	38.3878	39.4929	42.4855	43.7206	43.4118	49.34	35.2028	34.9935	36.1448	32.2721
0	8			0				5	3								5	0			0.1	36.6	27.7913	28.1489	27.7913	34.7974	30.2586	26.8005	36.8661	27.4575	24.4221	23.7593	24.6315
0	5			1				17	1								7	1			0.2	25.4835	22.2656	17.6174	15.0496	28.7457	24.3612	22.4778	24.8244	14.9324	13.9206	11.4784	15.5255
0	5			1				18	0								6	0			0.5	17.2924	12.9368	12.6117	11.7666	13.9251	14.9132	19.452	16.7966	8.12909	9.48975	8.26864	9.38509
0	13			0				8	0								3	0
0	5			0				0									1	0
1	11			0				0									2	0
2	2			0				1									3	0
0	11			0													10	0
0	2			0													0	0
0				0													4	0
2				2														0
0				0														0
0				0														0
0				0														0
1																		0
1																		0
0																		0
0																		0
0																		0
0																		0
0																		0
0																		0
0																		0
2																		0
0																		0
0																		0
0																		0
																		0
																		0
																		0
																		0
																		0
																		0
																		0
																		0
																		0
																		0
																		0
																		0

## Sheet: Figure 4
4a
Day	shScramble										shTmem87a-1										shTmem87a-2
7	56.8527	23.3119	116.858	45.7941	28.3253	80.3203	32.3741	45.047			20.0529	11.8607	8.1355	8.80643	9.49826	30.8093	27.4267	0.667013			6.48	26.0755	3.76751	21.1327	11.8393	42.7767	27.1466	43.282
9	80.4191	46.0269	162.593	156.266	38.2812	206.154	80.326	42.4595			32.7075	12.4974	25.5274	17.9041	21.1443	51.853	27.7088	0.889542			21.4383	84.9645	13.1431	68.203	28.7263	102.496	85.7998	72.2738
11	80.0946	57.6845	488.136	319.162	78.3363	646.927	405.504	78.7131			54.1606	22.5682	58.7888	46.9625	23.1818	63.6265	55.1679	7.55386			57.5244	418.406	35.2578	244.323	73.9985	482.253	234.206	215.722
13	217.762	315.633	945.799	680.271	60.6406	1267.82	537.919	251.127			57.9492	60.0024	137.094	120.004	42.8824	293.655	103.372	21.8345			152.217	642.56	108.135	292.345	153.02	821.969	505.13	478.612
15	380.87	460.786	1309.82	1092.69	213.265	1665.54	1568.22	558.35			303.37	122.263	228.614	462.916	73.1666	725.257	211.586	26.6297			214.328	1108.66	198.695	619.149	177.173	1540.6	1093.27	691.456
17	801.571	1170.14	2599.7	1985.23	503.317	2880.94	3056.97	800.346			397.225	196.591	477.812	637.962	144.869	1241.72	271.125	43.3664			360.381	1760.53	403.676	1558.13	375.812	1461.47	1533.92	1864.16
4b
Day	WT									KO
7	104.386	44.1774	57.14	71.4621	79.0578	65.1085	64.538	100.243		49.1102	18.8625	21.5209	19.4926	19.0272	23.4548	26.0312
9	257.405	61.965	184.802	74.1329	291.191	303.851	214.829	546.304		106.027	37.8078	22.6224	12.996	32.4512	59.7589	29.8909
11	315.762	150.588	536.995	242.545	662.193	256.242	552.201	546.759		252.432	42.8451	27.1302	21.6626	47.6256	86.0781	30.3533
13	781.418	524.359	772.34	687.874	1743.17	464.897	908.934	749.964		669.188	65.8119	27.3456	58.1444	52.6276	103.861	45.7821
15	1672.38	869.689	1438.35	847.013	2681.93	793.805	1719.73	1077.07		1217.39	95.0906	31.4431	131.692	54.614	107.224	65.0058
4c
Day	WT										KO
7		64.1813	62.7146	58.4174	109.27	23.96	44.1523	28.6806			118.62	8.56695	50.5154	12.9203	7.76822	18.7395
9	21.6181	76.8595	274.189	105.021	131.354	37.7705	60.4054	30.3962			120.56	12.7445	52.6357	13.3111	8.0015	21.3874
12	59.1049	90.0798	598.133	287.972	159.221	42.4142	74.2248	30.9546			125.131	22.4829	59.3384	14.1791	10.2941	31.6237
14	98.0474	128.059	916.609	321.456	295.77	56.0917	87.2468	33.1362			165.837	25.4134	71.2073	17.6329	11.058	32.2337
16	116.073	172.061	1376.72	760.249	522.71	84.2953	103.261	40.379			167.549	29.615	145.926	21.5329	11.4582	36.6428
18	368.327	218.503	1870.96	1437	1229.98	399.854	133.834	142.895			546.803	63.891	163.706	33.836	18.2139	38.614
20	384.612	513.025	2243.81	1849.95	1320.18	462.65	319.909	183.33			701.57	138.958	204.322	37.845	38.2867	47.432
4d
Day	KO-Vector							KO-Tmem87a-Flag
7	7.6573	4.31197	1.87122	8.69414		6.95871		30.0802	27.22	5.37623	28.2151	42.0651	24.9201	40.8995	15.2
9	7.74605	4.49822	3.97308	27.0591		9.39154		48.8044	63.7056	15.2202	64.012	59.6685	39.8502	80.3043	29.8347
11	20.9688	6.40506	4.2444	29.5312		11.258		83.5536	223.204	16.7918	139.33	101.051	142.096	91.9193	22.9466
13	66.4543	6.93542	6.04982	37.7928	9.75744	12.9375		360.561	1013.25	27.8597	465.853	291.455	167.421	271.971	46.1406
15	178.272	13.3144	15.3517	87.5186	40.3779	40.7302		537.718	1306.55	42.6129	1028.24	633.281	228.26	430.978	87.1573
17	429.313	13.9366	21.6242	203.935	54.4721	111.215		1441.87	2271.38	35.3737	2072.59	1760.08	481.109	810.949	161.722
4g
	Tmem87af/f									Tmem87af/fAlbcre
Liver mass to body mass ratio	0.3212	0.283043	0.191304	0.23875	0.164167	0.143043	0.0604348	0.06		0.253846	0.045	0.0552	0.075	0.043913	0.062	0.0629167	0.0513043
4i
Day	Tmem87af/f	Tmem87af/fAlbcre
37	1
37	1
39	1
39	1
41	1
41	1
42	1
45	1
75	1
80	0
41		1
41		1
46		1
47		1
49		1
58		1
80		0
80		0
80		0
4j
	AAV8-hTBG-GFP								AAV8-hTBG-iCre
Liver mass to body mass ratio	0.220179	0.072204	0.286645	0.077064	0.084559	0.189929	0.067822		0.057252	0.048015	0.054076	0.139702	0.054835	0.053132
4l
Day	Control								Lliproxstatin-1
9	5.17973	11.094	11.6138	4.1212	5.48814	7.26339	6.48894		20.5485	9.62442	8.49354	10.2969	17.0413	19.4122
11	10.7425	13.5	20.93	7.8125	6.0045	7.28293	12.4831		37.044	11.4816	10.6808	21.0721	18.7123	31.104
13	19.0575	13.6806	53.2482	8.77788	13.0973	18.9665	15.6279		67.4754	21.0721	20.891	22.2831	25.394	68.2425
15	28.3769	20.3538	95.7469	22.9414	13.2318	23.9161	21.2543		150.058	32.8359	21.2213	22.9266	47.8223	122.87
17	63.0789	37.044	237.276	49.0898	18.0371	53.5744	58.2298		289.146	38.9511	24.6379	40.16	105.899	329.858
19	130.578	46.8955	464.159	49.9487	34.7904	86.8706	78.9981		508.377	81.3048	44.6573	87.6886	228.115	481.836
21	355.369	91.9026	488.584	88.375	48.7287	125.023	125.023		813.415	138.584	56.1258	98.5273	353.793	673.031
23	536.683	148.366	537.498	143.49	70.2169	257.925	294.517		1447.58	355.837	115.004	169.674	762.097	1184.84
4m
Day	Tmem87a+/+Acsl4+/+								Tmem87a-/-Acsl4+/+								Tmem87a-/-Acsl4-/-
7	8.98957	4.82145	5.067	1.09397	1.75	9.2493	7.1617		3.03183								3.68923	4.97536			5.93145	1.51241
9	13.915	6.24324	5.24364	22.3259	2.14888	11.4292	29.5312		4.09006						2.04665		22.7306	27.1525	9.19831	10.077	12.7488	7.34725
11	34.0806	6.40645	12.7523	96.9899	3.11475	25.8781	64.3938		4.70672	3.21743			2.70514		5.832		38.2321	69.6723	12.0923	27.0511	33.9475	17.9685
13	145.609	27.529	39.12	323.597	5.86249	45.6278	253.908		11.5484	4.35796		6.0835	4.5387	4.79291	15.3247		79.0551	148.799	23.5588	71.3812	80.0836	19.0854
15	482.242	133.541	401.134	926.161	47.6544	42.2832	700.767		24.413	4.99191		11.5706	9.24286	18.2803	107.19		700.258	639.865	52.5326	163.346	464.022	32.7432
17	682.946	280.773	574.157	1184.77	88.592	90.92	956.382		38.1391	7.13714	2.97201	26.4171	12.3378	23.4698	237.098		883.57	1287.48	55.6583	391.065	804.013	62.625
19	727.209	442.602	884.628	2602.44	319.081	243.007	1125.16		141.286	8.28345	8.48755	34.0352	33.9777	75.4111	555.644		566.118	2877.29	209.687	604.236	1593.19	184.436
4n
Tmem87a+/+Acsl4+/+	Tmem87a-/-Acsl4+/+	Tmem87a-/-Acsl4-/-
4.00844	10.7391	4.53237
3.27472	7.62238	5.43163
3.32546	6.02407	3.47553
7.83544	8.65	3.65346
1.234	6.75	2.76324
4o
Day	Vector											Tmem87a										Tmem87a(GYG-AAA)
7	2.19802	2.80452	1.587	18.1086		21.2307	5.56831	6.80757	18.512	10.9889		14.4656		31.4546	23.2758	21.0368	15.8684	34.6193	47.8055	19.0512		7.04119	29.9964	17.1269	5.90381	27.7552	20.8964	32.5202
9	4.34156	5.4216	3.675	30.081		60.0558	7.53314	16.3273	28.4431	14.456		16.0118	19.4616	32.8382	30.0943	27.3885	17.7934	108.177	197.556	20.5204		7.47048	70.2571	19.3454	17.8671	30.1624	186.803	98.4705
11	8.38518	11.6548	7.38246	88.6762	5.9532	183.166	14.0447	64.9933	30.0086	41.1304		28.9764	22.0547	330.789	161.364	54.3307	649.136	342.91	575.104	41.2031		20.9895	91.973	40.1173	31.564	62.7588	464.15	108.491
13	9.43476	13.6321	7.976	129.03	6.97833	671.245	19.8416	207.062	32.2696	129.975		30.5856	25.7998	489.27	606.391	394.309	1113.45	730.092	1028.63	49.2764		55.7307	98.9488	50.0164	56.1786	90.6937	899.89	396.827
15	11.172	13.6599	9.93684	228.341	10.6489	1051.86	17.8332	392.496	35.5125	248.378		35.0156	37.2222	900.278	1161.03	769.241	1535.79	1176.5	1612.64	53.3989		119.681	112.441	112.007	63.1627	150.999	1305.01	488.75
17	15.3155	20.8889	12.2018	426.715	23.9432	1668.45	23.0578	476.164	48.9219	339.938		54.9036	58.7657	1486.27	2061.99	1022.29	2330.97	1600.76	2252.14	73.6027		152.432	154.922	303.461	96.215	367.332	1519.29	1126.96
4p
AAV8-hTBG-GFP	AAV8-hTBG-GFP+IKE	AAV8-hTBG-iCre	AAV8-hTBG-iCre+IKE
0.330729	0.329268	0.250224	0.05498
0.351685	0.301047	0.106224	0.059843
0.349143	0.290135	0.083682	0.055513
0.326368	0.0665289	0.0636771	0.049064
0.121875	0.0673729	0.0782427	0.05233
0.0760504		0.0609053	0.071915

## Sheet: Figure 5
5b					5c									5g
	KO-Vector	KO-Tmem87a-Flag				KO-Vector				KO-Tmem87a-Flag					KO-Vector							KO-Tmem87a-Flag
CD8+ T cells	0.79266	0.20734			CD8+ T	14.7162	12.4657	11.7615		1.94724	3.77021	4.02903		CD8+	15.3	16.2	8.12	9.94	11.7	9.85		6.42	11.3	6.96	7.33	4.02	4.38
CD4+ T cells	0.588863	0.411137			CD4+ T	4.05572	1.70049	2.99483		2.17337	1.95745	2.01452		CD4+	22.7	19.1	11.6	15.8	15.8	15.3		13.7	19.8	13.4	18.1	14.2	10.5
Migratory DCs	0.522918	0.477082			DC	7.59973	7.29567	6.4661		2.82663	5.35319	4.62154
NK cells	0.811575	0.188425			NK	3.25974	1.53593	2.00109		0.339196	0.66383	0.518442
PMN-MDSC	0.265421	0.734579			PMN-MDSC	1.78148	3.92211	5.14566		15.1759	6.19574	6.25093		5h
M-MDSC	0.440966	0.559034			M-MDSC	3.84725	10.1892	8.71222		7.63819	6.57021	13.1536			KO-Vector							KO-Tmem87a-Flag
Tregs	0.629425	0.370575			Treg	2.18895	2.52331	2.09638		0.376884	2.11915	0.829507		CD8+	63	49.1	47	50.5	39.6	55.7		37.7	47.3	46.7	44.8	39.5	36.8
														CD4+	57.9	41.2	42.4	41	34.7	54.2		42.5	41.9	40	42.2	45.2	33.1
5d				5e				5f						5i
KO-Vector	KO-Tmem87a-Flag			KO-Vector	KO-Tmem87a-Flag			KO-Vector	KO-Tmem87a-Flag						shScramble							shTmem87a-1						shTmem87a-2
0.293938	-0.0146111			0.183385	0.224452			0.121147	-0.11723					CD8+	16	8.23	8.88	4.95	15.9	14		23.3	19.6	15.2	25.8	12.5		12.1	14.6	21.9	23	16.4	25.2
-0.00017609	-0.0916564			0.115777	0.099318			-0.324601	-0.21157					CD4+	4.48	5.02	1.88	13.6	6.39	4.68		17.4	9.6	6	5.8	13.5		12.2	6.25	10.6	7.69	3.84	11.8
0.0863759	0.211167			0.166325	0.153699			0.149094	-0.15927
0.120436	0.0283694			0.145733	0.010223			-0.196157	0.276558
0.0138751	-0.0910476			0.121202	0.242132			-0.221206	-0.26883					5j
-0.0737011	0.0667347			0.105319	0.262359			-0.336394	0.119894						shScramble							shTmem87a-1						shTmem87a-2
0.065931	-0.198996			0.081036	0.046384			0.453896	-0.26265					CD8+	25.2	10.7	56	39.1	48.3	47.7		63	42.3	76	56	61		42.1	53.8	57.6	60.4	57.6	62.4
0.241954	0.0278767			0.347061	0.333048			-0.283989	0.181175					CD4+	27.2	23.4	50.8	29.8	36.3	29		57.4	69.6	46	35.8	43.5		41.9	44.2	62.1	43.4	23.1	43.7
0.201459	-0.00533159			0.337157	0.207925			-0.25487	0.248807
0.148135	0.281864			0.246153	0.588289			-0.256618	0.309787
0.164038	-0.0515431			0.125893	0.14062			-0.20469	-0.29248
0.045032	0.162612			0.042401	0.010315			-0.283365	-0.30357
0.057833	0.0880508			0.172702	0.427077			-0.328802	0.131501
-0.175033	-0.218085			0.241122	0.029098			-0.205385	-0.19035
0.144203	-0.136496			0.14274	0.078058			-0.0468908	-0.41885
0.12143	0.0139798			0.188426	0.362085			-0.359244	0.234225
-0.0147554	-0.177209			0.10261	0.001923			-0.401567	-0.37913
0.176328	0.258045			0.491633	0.071077			0.0178999	-0.03356
0.199537	-0.0443			0.072204	0.046794			0.676601	-0.19953
0.0849644	0.14443			0.327556	0.316995			0.0935001	0.186762
0.193709	-0.170317			0.319626	0.055764			0.405357	-0.38886
0.100439	-0.031691			0.280897	0.348773			-0.0435121	-0.38972
0.0110512	0.0237744			0.065549	0.333918			-0.400309	-0.20789
0.169889	-0.20587			0.054397	-0.11835			-0.250195	-0.39914
0.16678	0.287564			0.305182	0.280091			-0.214893	-0.36458
0.209864	-0.0544418			0.190511	0.193588			-0.480033	-0.10529
0.110123	-0.0960073			0.212689	0.128959			-0.09265	-0.05444
0.304299	0.0478357			0.301292	0.197008			-0.140135	-0.45186
0.377439	0.167648			0.580091	0.087585			0.88393	-0.32364
0.246279	0.0324797			0.530943	0.175071			0.511469	-0.43452
0.0976693	-0.0187167			0.255009	0.20146			-0.413141	-0.3163
-0.0133421	-0.0228614			0.066414	0.264792			0.116889	0.157409
0.23566	0.194669			0.214682	0.244054			0.114128	0.128052
0.28518	0.021259			0.232535	0.247711			0.792739	-0.35225
0.0780829	-0.204695			0.36731	0.049996			0.573569	-0.36483
0.150638	0.0941475			0.413502	0.196658			0.3565	-0.15551
0.205746	0.176319			0.336131	0.243064			-0.0775328	0.252225
0.19053	0.00518616			0.145869	-0.03052			-0.230503	-0.46502
0.232717	0.0956033			0.118203	0.19196			0.122924	0.135305
0.109895	0.169911			0.168097	0.449331			-0.381581	-0.1582
-0.166285	-0.0183182			0.171167	0.028662			-0.311118	-0.16841
0.184268	-0.145616			0.185924	-0.10544			0.555861	-0.36416
0.115698	-0.226636			0.24735	0.123142			0.514681	-0.41597
0.0982747	-0.162872			0.556961	0.148241			-0.1702	-0.2217
0.182509	-0.10228			0.236278	0.099947			-0.233798	-0.04164
0.239205	-0.159094			0.029822	0.037075			-0.394879	-0.38202
0.236049	0.179087			0.136786	0.272305			-0.354841	0.322087
0.379589	-0.149524			0.452535	0.197915			1.42425	-0.26203
0.0390355	-0.11104			0.403092	0.088341			0.11826	-0.26761
0.132999	-0.079494			0.14167	0.247714			-0.438714	-0.42768
0.249007	-0.147409			0.168688	0.047333			-0.132347	-0.39764
0.154389	-0.039413			0.206542	0.291103			-0.0403971	-0.41595
0.207355	-0.0596307			0.529315	0.220569			0.466675	-0.09601
0.291146	-0.0617306			0.274817	0.268426			0.660019	0.089224
-0.149176	0.171352			-0.03546	0.227336			-0.101408	1.00281
-0.0336487	0.553073			0.229372	0.149244			0.869	1.83985
0.250307	-0.00755104			0.143713	0.099662			0.0541385	-0.37403
0.0744236	-0.0820299			0.52199	0.355046			0.0386249	-0.24595
0.0478577	-0.047605			0.189598	0.342844			-0.22058	-0.09882
0.00232619	0.0206493			0.105913	0.125226			-0.27683	-0.47017
0.14277	-0.0194282			0.389161	0.076111			0.637227	-0.46887
0.219147	-0.219194			0.38346	0.016656			-0.118313	-0.44831
0.231024	-0.0929163			0.443167	0.278322			0.191959	0.142572
0.227894	0.0862197			0.196392	0.243545			-0.318439	-0.4271
-0.0592695	-0.236369			0.076228	0.002419			0.375164	-0.43669
-0.0292618	-0.0673625			0.283592	0.131923			-0.232394	-0.10515
0.259122	0.187634			0.260073	0.362554			-0.421965	0.563347
0.0750173	-0.299518			0.034506	0.014021			-0.419703	-0.355
0.193104	-0.0803754			0.385614	0.047573			0.321189	-0.36985
0.174135	0.164736			0.329531	0.297433			0.683627	0.641464
0.231951	0.138443			0.498088	0.113208			0.490818	1.09771
0.0789061	0.118489			0.1409	0.500321			0.236111	0.282572
0.098942	-0.153196			0.247501	0.323787			-0.465441	-0.25915
0.260874	-0.21301			0.365283	0.255117			-0.221164	-0.46229
-0.019115	0.193069			0.124168	0.440616			-0.0176404	0.752585
0.166108	-0.0232738			0.352168	-0.02517			-0.0382898	-0.46709
0.178222	-0.0749507			0.132425	0.088009			-0.296547	-0.22691
0.170692	-0.0575737			0.440319	0.030442			0.691768	-0.32405
0.0398062	-0.000555658			0.17087	0.077754			-0.383735	-0.28498
0.059458	0.0775067			0.26399	0.246349			0.873009	0.564431
0.0920602	0.0462793			0.127267	0.130402			-0.0535988	0.78886
0.201771	0.221962			0.334732	0.146092			0.470136	0.755029
-0.159441	0.256075			0.079508	0.454879			-0.436948	0.834304
0.0603226	0.116878			0.212784	0.538477			0.0855985	-0.37448
0.624862	-0.0477243			0.190768	0.055579			1.43957	-0.44586
-0.00198717	0.115268			0.229202	0.302116			-0.386026	0.809937
0.285211	-0.031205			0.26142	0.122915			0.513989	-0.34687
-0.0101854	0.031803			0.242024	0.13488			-0.0626498	-0.39084
-0.11648	-0.116677			0.325975	0.01584			-0.207317	-0.11049
0.135433	-0.037211			0.140096	0.212423			-0.101393	0.398795
-0.0374796	-0.134129			0.166995	0.046923			-0.364971	-0.40581
0.238614	-0.258541			0.186292	-0.03992			0.320545	-0.42574
0.0384168	-0.125937			0.125809	-0.08703			-0.326866	-0.38028
0.0982217	-0.0787842			0.301271	-0.05814			-0.196795	-0.36014
0.222846	0.105341			0.246645	0.373256			-0.239289	0.426732
0.100416	-0.28836			0.262018	0.062789			0.203142	-0.16011
0.166107	0.0617568			0.171599	0.401959			0.215529	-0.43876
0.118187	-0.259294			0.110728	0.016886			-0.215607	-0.27843
0.177519	0.0483543			0.21931	0.302595			0.362281	0.350784
0.193962	0.00767485			0.160301	0.039175			-0.136351	0.43501
0.23169	-0.0272955			0.458535	0.012805			0.636205	-0.40301
0.199382	0.000590004			0.219391	-0.02148			0.103065	-0.2946
0.27916	0.107436			0.197716	0.375972			1.15898	-0.13944
0.0715497	-0.0517638			0.327486	0.241503			-0.35925	-0.07703
0.233421	-0.0661224			0.067806	0.187385			-0.179126	0.048186
-0.0174181	-0.13444			0.08729	0.181928			-0.0423809	-0.46857
0.0571686	0.000253455			0.156303	0.464488			-0.443394	0.334949
0.126934	-0.0915908			0.193932	0.092717			0.409552	-0.1175
0.272213	-0.106809			0.374195	0.087373			0.493319	-0.45812
-0.0109815	-0.0864604			0.291428	0.066421			0.22448	-0.31728
0.118764	0.149811			0.178605	0.325342			0.0279053	0.124507
0.150079	-0.126568			0.305586	0.170398			-0.000203194	-0.45665
0.00572424	0.116942			0.286129	0.287483			0.252078	0.129242
-0.0926219	-0.174851			0.028392	0.04684			-0.213581	-0.45091
0.100302	-0.197125			0.228982	0.135814			-0.257233	-0.40544
0.189733	0.0844754			0.301538	0.237623			-0.10815	0.047535
0.130451	-0.110042			0.103243	0.041213			-0.398401	-0.40895
0.315751	-0.0206461			0.353117	0.138332			-0.105223	-0.13644
0.373903	-0.179744			0.260956	0.150616			0.783358	-0.46749
0.133759	-0.160198			0.395745	0.105828			-0.337646	-0.39647
0.251238	0.220335			0.283118	0.022234			-0.422691	-0.37776
-0.0766965	-0.0487752			0.31741	0.101427			-0.163591	-0.34395
0.236559	-0.1717			0.22177	0.079843			-0.0360975	-0.36607
0.128336	0.122461			0.226958	0.401888			-0.234799	-0.17885
0.0959684	-0.0235174			0.181713	0.082153			-0.385455	-0.07357
0.0744045	0.0589891			0.114346	0.285913			-0.358869	0.721047
-0.160282	-0.132945			0.137456	0.140512			-0.395313	-0.41609
0.0391273	-0.0747595			0.105616	0.193612			-0.216283	-0.40201
0.0971668	-0.0192064			0.167777	0.146687			-0.231374	-0.3798
0.0841789	-0.0572571			0.158279	0.081267			-0.436628	-0.18344
0.095023	-0.035798			0.238706	0.319146			-0.467718	-0.38355
0.122105	-0.0635395			0.370044	0.113767			0.425596	0.1294
0.0764884	-0.107378			0.15224	0.095859			-0.0685755	-0.364
0.0577258	0.347212			0.189553	0.244543			0.523004	1.42056
0.120362	-0.0739866			0.112688	0.157345			-0.00458556	-0.31432
0.147061	-0.0166824			0.060845	0.01383			-0.00523878	-0.09676
0.148209	0.0208061			0.33396	0.12213			0.548425	-0.29553
0.229131	0.0666053			0.237402	0.021957			-0.0923152	-0.34632
0.13656	0.153103			0.168723	0.333578			0.499917	0.402801
0.121401	0.216375			0.155838	0.26615			0.0135632	0.206947
0.204039	0.161035			0.271675	0.163697			-0.252559	-0.29172
0.157493	0.193786			0.060541	0.128747			-0.404723	0.142307
0.0472295	-0.161926			0.127561	0.159619			-0.420838	-0.29783
0.0608423	0.370872			0.157211	0.325526			0.0883648	0.445345
0.0685903	-0.101225			0.092419	0.294099			0.21629	0.263039
0.350063	-0.00306364			0.047464	0.334703			-0.224923	0.285892
0.115986	0.0392322			0.545842	0.18182			-0.057407	-0.14603
0.0740219	0.0299612			0.120362	0.031466			-0.119482	-0.44656
0.101789	-0.0410432			0.20717	0.223134			-0.222349	-0.10037
-0.039441	0.0618966			0.227917	0.303765			0.290666	0.533008
0.102288	0.0556472			0.103806	0.089541			0.271766	-0.28265
0.0721763	0.118042			0.192749	0.303105			-0.183172	0.246413
0.230511	-0.0639842			0.324411	0.089229			-0.0255821	-0.40635
0.044037	0.041764			0.475643	0.263915			0.240397	-0.4709
-0.00774041	0.0793719			0.238252	0.489339			-0.324596	0.124937
0.191443	-0.141075			0.159328	0.015014			-0.400763	-0.32948
0.13653	-0.246234			0.164147	0.070543			-0.411429	-0.40155
-0.136362	0.00299343			0.068588	0.351297			-0.300334	0.022544
0.119213	-0.293315			0.194492	0.024489			-0.400115	-0.28279
0.123315	-0.102211			0.105104	0.310487			-0.103414	-0.44833
0.469338	0.0188014			0.229339	0.104585			1.54805	0.153868
0.112463	-0.143653			0.205896	0.072497			0.495713	-0.30429
-0.114398	0.0405233			0.241422	0.184082			-0.358672	-0.36205
0.199498	0.0383911			0.035177	0.123496			0.754639	-0.44147
0.0322928	-0.0629242			0.13461	0.041471			-0.224732	-0.35187
0.251016	-0.0218614			0.385092	0.182088			0.747605	-0.36585
0.0842759	0.146214			0.196256	0.23367			-0.191765	-0.06791
0.128904	-0.145816			0.215702	0.170864			0.17943	-0.2941
0.0593782	-0.152918			0.152208	0.06158			-0.101335	-0.45014
0.0610264	0.0943388			0.19494	0.128724			-0.305791	-0.25945
-0.0203817	0.0457718			0.202959	0.004245			-0.347038	-0.14355
0.370118	0.0260348			0.455288	0.207486			-0.0262734	-0.37433
-0.0155057	-0.257852			0.338713	0.079985			-0.313862	-0.30386
0.1137	0.0780091			0.416231	0.173809			0.370801	0.36328
0.222869	-0.0957582			0.217741	0.09362			0.354312	-0.37847
0.176548	0.163236			0.154421	0.226581			-0.365578	-0.37963
0.216613	0.109293			0.326393	0.23891			0.282163	-0.02079
0.161586	-0.0583444			0.185039	0.180685			-0.166077	-0.30113
0.177792	-0.0189678			0.137993	0.325313			1.22622	-0.39687
0.100953	0.0618824			0.042389	0.116228			0.145882	0.096297
0.187369	-0.0214621			0.329171	0.303536			0.0685183	-0.01909
-0.0204771	-0.127418			0.151782	0.231951			-0.275396	-0.36346
0.113545	-0.0542338			0.338651	0.024261			-0.0498592	-0.42445
0.229488	0.00938934			0.255678	0.13633			-0.11648	-0.42433
-0.00330038	-0.073673			0.104521	0.223993			-0.314718	-0.43216
-0.0603804	0.0734597			0.228599	0.368296			-0.314637	-0.23249
0.0467402	-0.00804032			0.289281	0.226448			-0.441352	-0.33863
0.0378486	0.375061			0.314077	0.156203			-0.370133	0.357156
0.0436712	-0.0718329			0.160539	0.128345			-0.395876	-0.40853
0.106271	-0.162243			0.083607	0.224605			-0.0871289	-0.40243
0.106273	-0.0764779			0.177462	0.077151			0.413824	-0.34774
0.0617039	-0.0305174			0.255346	0.113096			-0.144391	-0.27384
0.281262	0.015101			0.184538	0.256203			0.38997	-0.42845
0.154782	-0.088067			0.265914	0.244572			-0.075033	-0.30692
0.0447166	-0.113221			0.235067	0.099636			0.00283848	-0.40042
0.259555	-0.0100635			0.302429	0.141879			-0.347866	-0.3726
0.142417	0.100946			0.258209	0.191833			0.477426	0.502058
0.11447	-0.140443			0.26046	0.134366			-0.114891	-0.47642
0.259313	-0.156285			0.334148	0.11509			1.16008	-0.36057
0.389032	0.00394538			0.207894	0.137352			0.468553	-0.02986
0.441846	0.281801			0.512692	0.130366			0.514561	0.664475
0.166872	-0.194468			0.435511	0.226424			-0.0388523	-0.20168
0.447838	0.110665			0.212339	0.404262			0.418397	0.852093
0.171902	-0.0473567			0.265577	0.303426			-0.0674372	0.003564
0.0574835	-0.195745			0.36735	0.198376			-0.00658763	-0.26318
0.183549	-0.0753349			0.2532	0.059448			0.0308097	-0.33075
0.140787	-0.00828489			0.271718	0.172593			0.0741444	-0.36426
0.0921012	-0.070826			0.021016	0.070994			-0.434441	-0.37651
-0.0134426	-0.12424			0.148583	0.270505			-0.0858557	-0.11641
-0.0895107	-0.0557844			0.080736	0.284017			-0.392509	-0.32268
0.163271	0.0471039			0.148833	0.222782			-0.185232	0.058186
0.150809	0.0256622			0.098263	0.269997			-0.329163	-0.33775
0.224349	-0.177496			0.235799	0.073191			0.229507	-0.27791
0.245638	-0.137568			0.229844	0.085604			0.722898	-0.30564
0.192804	-0.0212095			0.200435	0.07849			-0.223806	-0.21796
-0.1034	0.0350607			0.156661	0.353027			-0.198032	0.427654
0.136419	-0.173817			0.453664	0.164537			0.0824823	-0.39144
-0.086999	-0.0856259			0.215105	0.172002			-0.187631	-0.40383
0.264199	-0.0568616			0.267202	0.301119			0.505002	-0.05244
0.0853186	-0.0792164			0.15644	0.240237			-0.274016	-0.3697
0.199919	-0.103323			0.330924	0.139103			-0.21224	-0.43457
0.100205	-0.120447			0.133686	0.060537			0.240485	-0.42619
0.432006	-0.138916			0.242575	0.097263			0.509921	-0.28704
-0.02088	-0.080968			0.176024	0.217994			-0.0339588	-0.27662
0.201082	-0.0979038			0.209106	0.094924			-0.208392	-0.26288
0.125753	-0.292002			0.132414	0.171477			-0.386976	-0.23541
0.397864	0.0698361			0.331773	0.230955			1.84655	-0.30358
-0.0508585	-0.183592			0.138365	0.032548			-0.321322	-0.02446
0.186479	0.0819791			0.137277	0.171127			-0.24983	-0.20074
0.0925326	-0.0840736			0.08058	0.125111			-0.443511	-0.28327
0.0908	-0.0855675			0.061513	0.19284			-0.375398	-0.14804
-0.0315561	0.0404178			0.246698	0.51594			0.11928	-0.23397
0.0952922	-0.0108601			0.319493	0.12577			-0.363733	-0.35067
0.158218	-0.138852			0.452888	0.139586			0.576914	-0.29361
0.183899	-0.0545906			0.367573	0.147389			-0.119379	-0.43747
0.21381	-0.0975408			0.113212	0.088171			-0.33461	-0.34111
0.134168	-0.0354854			0.149709	0.117342			0.103729	-0.39872
0.299754	0.0995061			0.40123	0.218666			0.75916	-0.242
0.268083	-0.0556002			0.182172	0.14234			-0.316871	-0.3855
0.029359	-0.0430981			0.136663	0.073921			-0.278945	-0.3859
-0.0833245	-0.0417419			0.10724	0.175618			-0.383462	-0.32868
0.271129	-0.0717499			0.182709	0.032548			0.477042	-0.42497
0.356069	-0.235436			0.20128	0.350316			-0.317041	0.031144
0.177264	-0.0487621			0.223706	0.147275			0.300906	-0.39393
-0.0048257	-0.170475			0.088796	0.180702			-0.20654	-0.39633
0.0706566	0.0500767			0.128764	0.144768			-0.0692696	-0.33193
0.162889	-0.103636			0.469909	0.129285			0.0783971	-0.34153
0.136909	0.181665			0.316419	0.268434			0.9464	0.171736
0.265335	-0.0748932			0.480818	0.237222			0.224313	-0.36027
0.480676	-0.0342958			0.174197	0.118439			0.445677	0.427829
0.0291401	-0.0672852			0.146839	0.03172			-0.243668	-0.33949
0.198916	-0.0935409			0.373094	0.00059			0.128752	-0.29617
0.140792	-0.0595306			0.359874	0.09			1.01673	-0.09552
0.0748362	-0.0266294			0.192545	0.257904			-0.394123	-0.12924
0.096802	0.050733			0.264395	0.151416			-0.186995	-0.31788
0.0692643	-0.193136			0.147857	0.037454			-0.00201601	-0.4658
0.0115595	0.00962139			0.049352	0.197981			-0.2376	-0.41372
0.363515	-0.157184			0.110327	0.060374			1.45348	-0.34594
0.162687	-0.0334319			0.139125	0.322774			-0.34866	-0.23236
0.20267	0.00629865			0.315738	0.165579			0.1786	-0.46088
0.16484	-0.027359			0.304459	0.188563			0.939918	0.125125
0.154857	-0.0769754			0.232861	0.100237			-0.0874919	-0.36022
0.326171	-0.155531			0.207412	0.260427			0.439706	-0.31327
0.160251	-0.0978176			0.348841	0.248543			0.162094	-0.35551
0.338231	-0.191037			0.486526	0.135433			1.10002	-0.42525
0.125676	0.0116334			0.182565	0.213364			-0.271438	-0.3887
0.228142	0.0233163			0.183223	0.114662			0.292155	-0.1281
0.2755	-0.0373388			0.290028	-0.0118			0.412044	-0.21555
-0.0584891	0.0497647			0.152946	0.3111			-0.406629	0.13988
0.0345579	-0.222889			0.088521	0.071003			-0.250376	-0.44384
0.347279	-0.0623953			0.200228	0.26527			1.23569	-0.3453
-0.0256784	-0.0676136			0.39444	0.261661			-0.181877	-0.40373
-0.00157583	0.0893034			0.259207	0.217653			-0.188783	0.295939
0.251386	-0.141597			0.247493	0.206633			0.628113	-0.41239
-0.103273	0.0725112			0.146685	0.132328			-0.266502	-0.21131
0.287624	0.0079095			0.420956	0.014256			0.154189	-0.43178
0.128671	-0.0812763			0.27152	0.145269			0.711839	-0.49104
-0.112429	0.0685308			0.085709	0.021373			-0.360171	-0.39229
0.340234	-0.0207165			0.305109	0.16542			0.567373	-0.41849
0.118194	0.0285329			0.239258	0.194146			0.311992	0.086482
0.126634	-0.0821712			0.265165	-0.00611			-0.0597888	-0.30782
0.17305	-0.116814			0.199429	0.002705			0.231831	-0.27011
0.0834667	-0.158332			0.171475	0.208539			-0.00528683	-0.30014
0.0186945	-0.0195835			0.339242	0.262195			0.859867	-0.24366
0.396138	-0.023066			0.17773	0.195171			0.448651	-0.26798
0.37839	-0.0936025			0.07328	0.008057			1.71431	-0.16653
0.107753	-0.174707			0.239089	0.071081			0.554884	-0.06463
0.235325	-0.12809			0.137549	-0.00742			-0.0703978	-0.36001
0.242437	-0.123558			0.325608	0.121147			0.516897	-0.43688
0.209555	-0.0985323			0.30811	0.187049			0.337174	-0.3826
0.104132	-0.114417			0.139631	0.270903			-0.174983	-0.22627
0.273563	-0.00142363			0.362398	0.311961			0.674764	0.016529
0.310005	-0.141454			0.435347	0.041334			0.268371	-0.30875
0.051342	-0.0228247			0.07332	0.307743			-0.347036	-0.34151
0.21815	-0.196375			0.159273	0.13219			0.00149898	-0.3276
0.0940894	-0.00808853			0.031094	0.038664			-0.395549	-0.19106
0.15564	-0.0217903			0.078216	0.121612			-0.0779831	0.324633
0.13706	0.0374378			0.262107	0.032203			-0.245313	-0.26774
0.265954	-0.0830593			0.264049	0.11615			-0.259524	-0.30703
0.320756	-0.202891			0.434203	-0.05184			0.346678	-0.37434
0.175024	-0.173653			0.083237	0.03918			0.297583	-0.32612
0.410773	-0.119252			0.285331	0.11377			1.67639	-0.03825
0.211881	-0.168178			0.466237	0.02515			0.109767	-0.50494
-0.0144168	0.0527038			0.156681	0.070449			-0.0480982	-0.17309
-0.0465456	-0.0458781			0.073081	0.065146			-0.360189	-0.30789
0.047057	-0.0120768			0.249402	0.121226			-0.0628848	0.128596
0.114043	-0.0935617			0.119369	0.207166			-0.220736	-0.08882
0.125189	-0.0381324			0.416763	0.094241			0.377761	-0.45124
0.425216	-0.0874324			0.176151	0.126534			0.990128	-0.13211
-0.000550951	-0.0324179			0.338459	0.012091			-0.198353	-0.10437
0.147274	-0.163148			0.10466	0.156208			-0.229409	-0.29022
0.156461	0.0640382			0.275776	0.240743			1.1498	-0.27991
0.23287	-0.128695			0.156648	0.009181			-0.220155	-0.38602
0.196472	-0.244699			0.218302	0.05571			-0.252585	-0.34616
0.0976707	-0.0358606			0.118749	0.140502			-0.369605	-0.32911
0.100245	0.0264597			0.153625	0.280998			-0.3072	-0.30945
0.0399399	0.0835355			0.282748	0.24937			-0.32476	0.41918
0.278333	-0.0581319			0.408002	0.137622			0.173589	-0.42511
-0.0483659	-0.0887856			0.275196	0.18825			-0.365014	-0.229
0.0162053	-0.208625			0.390955	0.277478			0.628998	-0.36254
0.214794	-0.0550796			0.076997	0.322702			-0.39828	-0.11095
0.265004	-0.163166			0.386295	0.144795			1.31127	-0.23081
0.301548	0.138912			0.151064	0.326761			1.44405	0.06403
0.0394641	-0.0325229			0.184514	0.158656			0.691093	0.153307
0.135787	-0.101493			0.04791	0.158553			-0.260053	-0.4154
0.155798	-0.0960911			0.303792	0.127486			0.0131699	0.116019
-0.115246	0.0388975			0.132921	0.204989			-0.0358258	0.800651
0.262509	0.159967			0.090647	0.52617			-0.132436	0.283045
0.275684	-0.131665			0.080598	0.284356			0.0488385	-0.29073
0.100213	0.0153482			0.133767	0.211261			0.0680341	-0.42863
0.286071	-0.129956			0.228107	0.168029			0.838655	-0.45296
0.0474841	-0.0289455			0.053928	0.212115			0.838959	-0.26106
0.115276	-0.182207			0.259903	0.172708			0.0157897	-0.31429
0.236041	-0.0587909			0.279872	0.075436			-0.319736	-0.39695
0.235708	-0.20107			0.211971	0.070613			0.164497	-0.40877
0.369947	-0.186945			0.265509	0.074536			0.553725	-0.20299
0.413307	-0.0491202			0.361004	0.273269			0.666047	-0.34738
0.159864	-0.0386446			0.156709	0.19726			-0.047677	-0.25962
0.0467902	-0.0364866			0.217956	0.119248			-0.342985	-0.37548
0.0749704	0.0905856			0.061853	0.260909			-0.117005	-0.07023
0.0682506	0.268549			0.38572	0.132159			0.456469	-0.20162
-0.0517846	-0.04003			0.117443	0.162639			-0.467972	-0.43162
0.0241817	-0.148598			0.109141	0.135115			-0.25157	-0.44293
0.178149	-0.0744721			0.478735	0.094975			0.726656	-0.37655
0.521021	-0.0796572			0.487672	0.074393			1.20414	-0.41249
0.125783	-0.0934274			0.093815	0.101689			-0.361295	-0.41885
0.17164	0.0474715			0.201172	0.16842			0.644187	-0.38944
0.0389567	0.129289			0.131843	0.224805			-0.210629	0.364599
0.581603	0.015936			0.265332	0.243038			1.63813	-0.43982
0.124468	-0.0997839			0.083113	0.120927			0.644535	-0.21299
0.397066	-0.202219			0.574149	0.197404			2.19689	-0.34441
0.0348505	-0.0189667			0.174174	0.28575			-0.368319	-0.28943
0.209525	-0.109142			0.236349	0.038012			-0.290691	-0.49116
0.141917	-0.129954			0.181451	0.084841			-0.42035	-0.38381
0.185101	-0.221467			0.286073	0.104965			0.203098	-0.25938
0.124217	-0.114427			0.179418	0.144317			0.172616	-0.31402
0.44891	-0.0530609			0.297025	0.274684			0.0826141	-0.11543
0.07846	-0.0398632			0.032726	0.111032			-0.217702	-0.33438
0.161617	-0.13393			0.230558	0.293922			0.124829	-0.30372
0.231191	0.0382164			0.465666	0.150143			0.185581	-0.35189
0.360585	0.0281303			0.183583	0.105026			0.10567	0.1627
0.186575	-0.03148			0.224911	0.048804			-0.379836	-0.29846
0.073055	-0.081779			0.314134	0.040933			-0.42294	-0.41493
0.114803	-0.0218785			0.315025	0.182098			0.6149	-0.38889
0.154009	-0.0949328			0.240889	0.041173			-0.360821	-0.41709
0.202327	-0.0542616			0.151542	0.055575			0.377535	-0.36918
0.402189	-0.0867349			0.125338	0.02551			0.655574	-0.47354
0.0679754	-0.0339539			0.325418	0.249467			0.199797	-0.22762
0.241284	-0.152327			0.226013	0.354064			0.75881	-0.45993
0.26035	-0.0407015			0.305825	0.088245			0.631891	-0.47419
0.146131	0.138833			0.220782	0.1064			-0.33641	0.049663
0.0999012	-0.0740002			0.499585	0.06781			0.26831	-0.40324
0.2659	-0.0923996			0.335365	0.194209			-0.286879	-0.12844
0.244995	-0.110987			0.202312	0.115345			0.810947	-0.31645
-0.0939908	-0.163872			0.15565	0.08097			-0.337142	-0.25935
0.201457	-0.0985905			0.283207	0.112966			-0.368834	-0.10667
0.0211688	-0.0124822			0.182822	0.184605			-0.414826	-0.13193
0.183529	0.0984294			0.242488	0.264566			-0.354017	-0.26948
0.0644351	-0.14574			0.118055	0.117611			-0.386164	-0.35084
0.137016	-0.0422435			0.056595	0.427816			-0.40998	0.272939
0.443063	-0.164113			0.287236	0.106776			1.26514	-0.24922
0.0444363	-0.123593			0.112282	0.334941			-0.320304	-0.36656
0.161388	-0.00899819			0.286343	0.274796			-0.273756	-0.48159
0.258067	-0.224319			0.438558	-0.05333			0.624243	-0.32606
0.272266	-0.0858244			0.484018	0.322319			0.549672	-0.27929
0.176762	-0.0326082			0.212908	0.106998			0.435797	-0.41294
0.0712596	-0.100458			0.179267	0.098449			-0.393722	-0.36625
0.0102883	-0.102258			0.285102	0.248642			-0.223919	-0.34653
0.356281	-0.0204315			0.305313	0.110495			0.980243	0.000967
0.157934	-0.25019			0.289441	0.036768			0.044689	-0.24165
-0.188031	0.00902765			0.224426	0.28089			-0.452185	-0.31418
0.18836	-0.0888502			0.44722	0.189265			0.0109254	-0.44695
0.0864607	-0.033761			0.333659	0.014101			-0.256555	-0.26223
0.0973898	0.00451532			0.177146	0.11201			-0.13357	-0.45627
-0.0929941	-0.0412411			0.095892	0.101064			-0.405663	-0.31852
0.325518	0.0355806			0.49283	0.153852			0.933489	-0.35166
0.209359	-0.118873			0.126345	0.104571			0.141562	-0.06459
-0.0159316	-0.0171086			0.280355	0.216027			-0.335238	-0.41689
0.177094	-0.0565942			0.19957	0.059593			0.846387	-0.37511
0.229596	-0.0169002			0.336615	0.381716			-0.411343	-0.23691
0.246837	0.090502			0.153149	0.222355			1.34202	0.078147
0.181783	-0.184118			0.418429	0.124701			-0.0542771	-0.3392
0.41288	-0.0678263			0.323794	0.328776			0.189045	0.132507
-0.0159883	0.0915491			0.241429	0.157019			-0.374709	-0.35863
0.145234	0.0140604			0.399418	0.026664			0.828411	-0.25747
0.055581	-0.0982002			0.160259	0.165808			0.684031	-0.41469
0.441189	-0.163885			0.147927	0.236926			1.40554	-0.34394
0.177594	-0.0661257			0.415212	0.118074			-0.347852	-0.27253
0.141621	0.138427			0.31817	0.165272			-0.041078	-0.41904
0.0452353	-0.00369227			0.311336	0.164395			-0.420612	-0.31475
0.190301	-0.141826			0.296643	0.134842			0.46988	-0.46961
0.177558	0.0884591			0.25438	0.161828			0.929314	-0.35217
0.134602	-0.0777637			0.220297	0.320114			0.492296	-0.36286
0.274528	-0.01772			0.226964	0.138506			0.0773424	0.152419
-0.144338	-0.0367891			0.131161	0.231121			-0.512213	-0.31611
0.136062	0.114849			0.249568	0.251245			-0.079118	-0.18437
0.297471	0.0186135			0.428171	0.311698			1.28266	-0.06614
0.0644431	-0.194371			0.186617	0.113062			-0.221574	-0.37673
0.16755	-0.102072			0.101238	0.140579			-0.333832	-0.40481
-0.0474437	-0.146278			0.09822	0.197432			-0.261774	-0.38584
0.0955024	-0.0346966			0.126232	0.034941			-0.230696	-0.30429
-0.13138	-0.0632837			0.311248	0.118949			-0.318217	0.054411
0.0310561	-0.0477865			0.153173	0.191321			0.244265	-0.44416
0.087568	-0.0349644			0.135461	0.183662			-0.351681	0.359299
0.197769	0.135899			0.204025	0.266169			0.0882982	-0.27072
0.446746	-0.0887421			0.407911	0.193772			2.44957	-0.30708
0.289383	-0.113106			0.189911	0.173096			-0.00525946	-0.29996
0.0860859	0.00737475			0.283281	0.379658			0.0183348	-0.12416
0.0675648	0.0151024			0.163601	0.054447			-0.374051	-0.39673
0.192959	-0.00422067			0.288775	0.141838			-0.402069	-0.34039
-0.0279005	0.250506			0.203192	0.335009			-0.345987	0.32241
0.184651	0.00137322			0.369561	0.130395			0.588105	-0.35716
0.294013	-0.0144628			0.374792	0.191145			0.709751	-0.21305
0.0879629	-0.0444067			0.178941	0.140214			-0.402753	-0.38529
0.382309	0.203299			0.327339	0.24776			0.472852	-0.37101
0.353444	-0.152445			0.654207	0.244931			0.0354763	-0.39647
0.297651	-0.137508			0.380993	0.123614			0.157245	-0.4656
-0.0393734	-0.164923			0.10057	0.2363			-0.235076	-0.33411
0.129011	-0.0493934			0.233468	0.119788			-0.217801	-0.31695
0.215937	-0.1358			0.272805	0.248553			0.0609457	-0.27983
0.176198	0.033441			0.349774	0.069677			-0.235215	-0.34846
0.0656896	-0.188439			0.161274	0.146441			-0.331747	-0.46514
0.18954	-0.0467445			0.402973	0.179004			0.233583	-0.32242
0.0629959	-0.13362			0.21727	0.278331			-0.124874	-0.35852
0.0350306	-0.0850205			0.14973	0.405898			-0.11351	-0.31
0.282444	-0.0284342			0.116048	0.320154			1.20839	0.023909
0.272919	0.088016			0.340319	0.06471			0.0479085	0.65037
0.109987	-0.170885			0.343484	0.285764			0.356198	0.149697
0.166685	0.00354651			0.157042	0.337294			-0.385189	0.292207
0.225234	0.0775662			0.314182	0.158183			0.0616937	-0.35304
0.209449	-0.0446237			0.352509	0.369251			1.05255	-0.09216
0.247498	0.183515			0.24358	0.144788			-0.235075	-0.34279
0.0237702	-0.101004			0.030133	0.082554			-0.21205	-0.41127
0.313839	-0.0212522			0.427055	0.099464			1.26506	-0.30978
0.161215	-0.0513769			0.163849	0.31565			-0.0296173	-0.3562
0.171212	0.0666494			0.163859	0.10334			0.0777719	-0.47438
0.35627	-0.154385			0.380178	0.208314			0.680321	-0.38939
0.102367	0.1874			0.163738	0.254718			0.254533	0.380047
0.0550025	-0.0789002			0.09147	0.278296			-0.317813	-0.35811
0.268427	-0.026705			0.427868	0.215332			0.697766	-0.34774
0.589014	-0.225894			0.266541	0.130234			0.372077	-0.27817
0.246687	0.0633955			0.371436	0.278041			0.386706	-0.28602
0.384631	-0.00536753			0.317112	0.114584			0.45993	-0.32731
-0.0959119	-0.102881			0.191712	0.244902			-0.312393	-0.24281
0.270244	0.0969099			0.228836	0.231593			1.07861	-0.05921
0.515269	-0.00544268			0.378759	0.163349			-0.130032	0.032309
0.206338	-0.13628			0.234988	0.103528			0.0382325	-0.28788
0.235753	-0.0677177			0.279803	0.287887			-0.0756074	0.11582
0.267927	-0.0667122			0.304725	0.251126			0.37384	-0.43062
0.0926182	0.279796			0.111952	0.238691			-0.386265	1.39374
0.0913001	0.0848982			0.185959	0.172098			-0.435789	0.229097
0.0451428	0.0536256			0.184149	0.3194			0.130676	0.198737
0.43911	0.104221			0.329687	0.154708			1.64754	0.433733
0.188638	-0.0179853			0.336743	0.20859			-0.35387	-0.22961
0.0572006	-0.0694147			0.411798	0.134564			0.391459	-0.3719
0.148101	-0.180083			0.186623	0.390183			-0.176894	-0.30206
0.174753	-0.153221			0.394076	0.140112			0.554099	-0.37249
-0.0122132	-0.135965			0.088643	0.180443			-0.40181	-0.33782
0.0754951	0.118526			0.16987	0.185597			-0.399633	-0.22836
0.166792	-0.0122246			0.330196	0.18621			0.377481	-0.32351
0.162416	0.0581319			0.286969	0.105525			0.454601	0.72807
0.233857	0.0470774			0.069691	0.05995			-0.177722	0.398658
0.00825872	0.094737			0.228342	0.212573			-0.404451	-0.37051
0.211622	-0.0159736			0.259989	0.311637			0.0159102	-0.09943
0.139191	-0.0684596			0.234831	0.176171			0.207032	-0.25357
0.174493	0.0369545			0.24197	0.139383			-0.322848	0.099059
0.222656	-0.103526			0.477735	0.23412			0.614744	-0.4517
0.0668448	-0.14352			0.100575	0.314043			-0.366901	-0.38393
0.0203846	0.151459			0.104198	0.347589			-0.294098	0.967686
0.248176	-0.106653			0.476049	0.110852			0.401574	-0.45831
0.23234	0.152738			0.280135	0.117932			-0.37633	0.37955
0.112102	0.000255713			0.152423	0.3933			0.133207	0.250962
0.229984	-0.00735304			0.099085	0.181106			-0.338035	0.254997
0.160304	-0.19736			0.133769	0.079959			-0.419669	-0.29972
0.159945	-0.0268186			0.269313	0.079679			0.794328	-0.36639
0.11305	-0.00503223			0.138229	0.228998			-0.0430253	-0.31522
0.374632	-0.190293			0.327614	-0.00033			0.329648	-0.45379
0.141194	-0.0186967			0.455039	0.025811			0.17236	0.174114
0.0897094	-0.0931179			0.086666	0.173642			-0.286868	-0.37157
0.353334	-0.0242688			0.262755	0.180575			1.50828	-0.04481
0.290793	-0.106123			0.28845	0.147767			0.332627	-0.46905
0.179291	0.105833			0.240386	0.194376			0.218239	-0.45167
0.188753	0.104222			0.180903	0.175544			-0.227517	-0.39119
0.0511323	-0.00607695			0.273612	0.335107			-0.323836	0.068134
-0.0344564	-0.0573734			0.070766	0.181717			-0.281502	-0.4637
0.112003	0.0450338			0.23369	0.247762			-0.171944	1.13529
0.0870799	-0.0385473			0.380073	0.221812			0.423107	-0.11818
0.110137	0.0528603			0.275797	0.250439			0.185614	-0.20064
-0.0188646	0.0632334			0.133788	0.145603			-0.360706	0.237942
0.259502	-0.140835			0.242665	0.296191			0.466288	0.456999
0.138085	-0.066871			0.341751	0.200248			0.0247324	-0.38726
0.16264	0.0239414			0.19128	0.221194			-0.32107	-0.06447
0.123975	-0.125942			0.306165	0.117568			0.220935	-0.47069
0.149422	-0.0371974			0.318731	0.300521			0.727159	-0.33605
0.1792	0.232775			0.116942	0.411034			0.38376	1.09451
-0.173773	-0.194632			0.027181	0.279492			-0.185815	-0.328
0.243921	0.097969			0.211702	0.226462			-0.363425	0.258282
0.443601	-0.0652588			0.223507	0.268048			0.419658	-0.26955
0.168517	-0.115969			0.309506	0.214287			0.721245	0.002281
0.192991	-0.0621451			0.475581	0.226866			0.307274	-0.30924
-0.151831	-0.0880967			0.269816	0.249541			-0.15933	-0.51309
-0.00841313	-0.0598091			0.210126	0.070887			-0.281759	-0.38317
0.131259	-0.0859999			0.34547	0.232302			0.0359335	-0.36431
0.274591	-0.0486281			0.085481	0.122409			0.26373	-0.17939
0.10228	-0.000164794			0.255814	0.070788			-0.422754	-0.30133
0.0957353	0.0239119			0.497067	0.181672			-0.0628053	-0.31196
0.297843	-0.0717003			0.309593	0.287146			0.544189	-0.23421
0.179088	-0.00361121			0.271509	0.068442			-0.356827	0.376038
0.202445	-0.0600591			0.291072	0.170822			0.849206	-0.28523
0.15934	-0.121965			0.503441	0.210226			0.437918	-0.24859
0.106206	0.0374297			0.283924	0.10002			-0.161534	-0.42172
0.247543	-0.327804			0.066964	0.299985			1.20515	-0.39474
0.502512	-0.00512018			0.258817	0.211724			1.11633	0.085849
0.0485864	0.0696261			0.121802	0.180108			-0.3922	-0.2708
0.265109	-0.149135			0.552333	0.109445			0.660725	-0.32976
0.294763	0.0305934			0.585402	0.130146			0.216689	0.075625
0.0244579	-0.0801017			0.026121	0.189853			-0.0195291	-0.37764
0.249706	-0.100242			0.429995	0.042467			0.10147	-0.23465
0.0355724	-0.0449081			0.202204	0.136506			-0.22198	-0.38534
0.0985121	-0.0346658			0.282035	0.286471			0.943249	-0.10827
0.161868	-0.10621			0.151086	0.264253			-0.348382	-0.06153
0.0671492	0.0236951			0.217137	0.189942			0.600346	-0.36714
0.442199	0.01267			0.38453	0.031947			1.21081	-0.18675
0.162397	-0.190434			0.102128	0.269461			1.10454	-0.03562
0.0394252	-0.134022			0.119817	0.14663			-0.00355887	-0.47307
-0.0827215	-0.217257			0.140944	0.24399			-0.0780991	-0.3368
-0.0582337	0.0172895			0.095023	0.327001			-0.0883897	-0.0066
0.154894	-0.017999			0.218057	0.150769			-0.249873	-0.48943
0.0880401	-0.177309			0.1209	0.147134			-0.384022	-0.4013
0.118813	0.131593			0.379973	0.23171			-0.288454	-0.40545
0.00405457	-0.0858165			0.170654	0.22692			-0.409655	-0.0241
0.236393	0.142918			0.178845	0.270711			-0.0678752	-0.37284
0.0797645	-0.0259199			0.354257	0.27534			-0.0158028	-0.34267
0.320898	-0.0311629			0.406336	0.227077			0.481691	-0.08584
0.354523	0.0414736			0.461136	0.20635			1.17269	-0.09542
-0.196026	-0.0139569			0.167973	0.30408			-0.457388	-0.09629
0.243601	-0.0422385			0.313349	0.103014			0.749708	-0.42519
0.212894	-0.205439			0.222011	0.104753			1.28663	-0.27678
-0.00843108	-0.113813			0.247701	0.008745			-0.358358	-0.38226
0.162318	-0.0310943			0.331655	0.056308			0.354621	-0.31722
0.0328703	-0.061876			0.13224	0.29543			-0.381962	-0.249
-0.0869567	-0.245877			0.231355	0.030004			-0.177951	-0.30643
0.395028	0.100656			0.579894	0.226431			1.36657	-0.0817
0.180435	-0.243383			0.222215	0.045509			-0.258034	-0.16637
0.388119	0.016965			0.122121	0.296971			0.8367	-0.03645
0.449528	-0.0344011			0.395504	0.242182			0.0915715	-0.34871
0.107821	-0.0424859			0.131609	0.054332			-0.232692	-0.30546
-0.0181615	-0.0165768			0.191871	0.203343			-0.356736	-0.34932
0.366057	0.00614873			0.25537	0.174497			0.188791	-0.45358
0.106437	-0.0507095			0.237248	0.120663			-0.0495326	-0.37014
0.13401	-0.0714219			0.057305	0.176396			-0.368012	-0.07513
0.0967786	-0.0907624			0.129039	0.281973			-0.0707956	-0.3119
0.130384	-0.0703517			0.164852	0.147121			-0.377543	-0.3522
0.207275	-0.142235			0.353172	0.049858			0.896756	-0.10977
0.123628	-0.00962863			0.139039	0.008163			-0.0420108	-0.17357
0.23656	-0.171978			0.311983	0.314276			0.25507	-0.32436
0.206691	0.116458			0.339164	0.281923			0.170454	1.11734
0.222051	0.171753			0.268566	0.182			0.148052	-0.36276
0.137242	-0.143429			0.250916	0.162327			0.233812	-0.42517
0.105545	-0.0278133			0.221909	0.130746			0.257869	-0.3278
0.130263	-0.0612545			0.120705	0.175343			-0.365494	-0.25502
0.114201	-0.0914009			0.264433	0.165988			0.244736	-0.35473
0.299263	-0.0813024			0.252124	0.210301			-0.36612	-0.44814
-0.169905	0.0625429			0.149014	-0.0092			-0.313966	0.417514
0.241212	0.0751064			0.178606	0.085084			-0.194616	-0.37598
0.111469	0.025019			0.227466	0.184777			0.0289408	-0.00937
0.214929	0.0590569			0.238533	0.102212			0.326834	0.282544
0.00709568	-0.25321			0.205037	0.047896			-0.0386347	-0.15007
0.133367	-0.0172455			0.140101	0.120729			-0.251535	-0.16839
0.310986	-0.306831			0.303012	0.00347			1.15557	-0.39494
0.228878	-0.0703923			0.241396	0.035388			-0.366633	-0.4079
0.383011	-0.0900348			0.160245	0.15117			0.916184	0.290434
0.178899	-0.14766			0.275527	0.25998			0.730442	-0.28159
0.0812114	-0.0649354			0.20609	0.253062			-0.337472	-0.36914
0.287776	-0.136363			0.097932	0.02562			0.216103	-0.45633
0.208696	-0.182402			0.192244	0.305219			-0.0476961	-0.3019
0.263904	-0.0622292			0.23346	0.212006			0.830757	-0.38997
0.132899	-0.179026			0.187651	0.172868			-0.29729	-0.41657
0.137222	0.0854971			0.16972	0.374769			-0.200418	0.007034
0.306497	-0.090325			0.30791	0.243482			-0.053384	-0.3971
0.166364	-0.0188017			0.285918	0.17083			0.0348415	-0.071
0.289279	0.0213255			0.384735	0.084917			-0.0094656	-0.44856
0.171947	-0.15158			0.418258	0.472612			0.11851	0.197483
0.0440878	0.407868			0.298779	0.608413			0.382989	0.533833
-0.000149145	-0.176864			0.275799	0.121042			-0.400324	-0.38064
-0.0224589	-0.0545368			0.320639	0.109153			-0.00634597	-0.44831
0.283939	0.108149			0.253322	0.129545			0.0977391	-0.32354
-0.000886005	-0.0059721			0.093034	0.123515			-0.191612	-0.48526
0.407605	-0.0526758			0.456034	0.17465			1.63581	-0.30153
0.209917	-0.0152003			0.346735	0.085164			0.458819	-0.40094
0.0879941	-0.0445964			0.20127	0.109386			-0.374292	-0.40419
0.195563	0.14294			0.257955	0.384156			0.0813435	0.327324
0.0796867	0.101021			0.287043	0.141037			-0.383788	-0.12928
-0.0264374	0.0952026			0.17574	0.092465			-0.35301	-0.37091
0.0901643	0.347083			0.396741	0.457414			0.525841	-0.00708
0.0419732	-0.152741			0.007389	0.082105			-0.325086	-0.31864
0.0837296	-0.108337			0.304281	0.177114			0.261949	0.163496
-0.0598952	-0.0571728			0.244844	0.272863			-0.373306	-0.40185
0.0590224	-0.0423166			0.479478	0.298157			0.344639	-0.06553
0.307289	-0.0983657			0.302085	0.132336			1.12159	-0.44307
0.202845	-0.102949			0.484107	0.246591			0.407679	-0.46651
0.282799	0.125998			0.112411	0.262746			-0.05985	0.261466
0.151857	-0.20051			0.285524	0.014555			0.300959	-0.4247
0.237629	-0.0400782			0.063479	0.221992			0.613687	-0.38629
0.122678	0.173146			0.373505	0.57704			0.396185	0.3057
0.00781082	0.00250244			0.163407	0.265463			-0.266888	0.250403
0.599285	0.0041535			0.288328	0.196592			1.28477	-0.43124
0.146865	-0.0602216			0.423222	0.080447			0.537265	-0.45704
0.0303468	-0.0816743			0.132577	0.06095			0.227849	0.13224
0.302718	-0.079072			0.227431	0.073132			1.06507	-0.38567
0.109029	0.127883			0.304957	0.442406			0.520618	0.153908
0.219274	0.0606724			0.105972	0.28001			1.17902	0.505851
0.113284	-0.00847415			0.350612	0.136552			0.166174	-0.35721
0.140847	0.187619			0.148684	0.298424			-0.384887	0.407555
0.158339	0.00130384			0.3667	-0.06227			0.70019	-0.38433
0.357802	-0.0915642			0.215719	0.19483			0.0416472	-0.21569
0.091887	0.00757118			0.195788	0.239278			-0.313233	-0.41405
-0.058598	0.0359105			0.094914	0.161716			-0.375851	0.525235
0.0443495	-0.0241934			0.26423	0.14968			-0.353691	-0.34629
0.154352	-0.124533			0.288241	0.22886			0.716313	-0.28559
0.198141	-0.201313			0.160204	0.14071			-0.314647	0.532593
0.176838	0.0636047			0.338235	0.551007			0.0299037	-0.03361
0.337487	-0.11769			0.487556	0.147022			0.757655	-0.39506
0.126708	-0.0119045			0.294967	0.184839			0.362336	-0.1313
0.452588	-0.161201			0.191031	0.193075			1.44328	-0.09689
0.139369	0.106524			0.286154	0.123878			0.00799256	0.42828
0.466473	0.269999			0.299442	0.221051			1.79932	1.17577
0.263251	0.0919963			0.294107	0.349516			0.875684	0.269768
0.43639	0.0748733			0.171592	0.004312			1.28134	-0.29338
0.0437864	-0.129709			0.192135	0.099671			-0.471458	-0.36953
0.299494	0.0407582			0.214719	0.125223			1.02691	-0.45646
0.1203	-0.143532			0.100097	0.252441			-0.346144	-0.38828
-0.165717	0.0639593			0.192093	0.233116			-0.212684	-0.29401
-0.0432545	-0.102429			0.324813	0.177955			0.430844	0.202373
0.19253	-0.0987342			0.236073	0.091529			-0.087205	-0.40206
0.160881	-0.201644			0.268274	0.138522			-0.0148343	-0.24944
-0.0784164	0.0751794			0.441879	0.248283			0.245074	-0.39924
-0.00626574	-0.0104533			0.32817	0.118276			0.066201	-0.07339
0.142454	-0.178462			0.119644	0.205186			-0.436586	-0.35722
-0.0282041	-0.0526234			0.12515	0.356281			-0.391503	-0.28447
0.136353	0.0576452			0.181974	0.197399			0.558866	-0.37005
0.146889	0.160736			0.474704	0.524057			-0.201935	0.215158
0.30231	0.121149			0.278935	0.21307			0.682617	0.528275
0.0452179	-0.110065			0.143948	-0.00687			-0.346645	-0.28544
0.190845	-0.121192			0.146824	0.187211			-0.102339	-0.37926
0.0224173	-0.0224273			0.31372	0.184932			-0.318698	-0.36223
0.233511	0.0497018			0.3537	0.341836			0.988005	0.380049
0.120191	-0.0083214			0.307399	0.075793			0.215658	-0.45251
0.110116	-0.00836418			0.148395	-0.02139			-0.284005	0.151615
0.338917	-0.246645			0.283996	0.04756			-0.0215126	0.0086
0.339075	0.0551474			0.184309	0.105201			0.217599	-0.36426
0.0667825	-0.145956			0.186397	0.375324			-0.245142	-0.43208
0.225321	0.152013			0.49521	0.233889			0.43537	0.39121
0.128278	-0.0257227			0.312572	0.157411			0.336328	-0.37136
0.210628	0.0212259			0.212592	0.54458			-0.380595	0.728599
0.262994	-0.103651			0.22429	0.130714			0.0601269	-0.0306
0.203846	-0.121177			0.238267	0.172093			-0.030169	-0.24187
0.472457	-0.121482			0.475047	0.025355			0.943595	-0.43248
0.0680259	0.0294289			0.107159	0.323515			-0.211834	0.868554
0.144212	0.0845665			0.259139	0.354314			0.390492	0.365061
0.179867	-0.125497			0.173444	0.200313			-0.222091	-0.36704
0.239159	0.139732			0.354692	0.173151			1.18247	0.718902
0.0748801	-0.0949981			0.479605	0.154976			0.465529	-0.44998
0.206404	-0.0983863			0.218301	0.006663			-0.257135	-0.24094
0.248752	0.018214			0.477977	0.136331			1.00561	-0.18364
0.187569	-0.0580944			0.086971	0.183024			-0.353748	1.02635
0.115597	0.0220009			0.075933	0.306347			-0.391849	-0.2736
0.145919	-0.0898176			0.202028	0.162639			-0.33458	-0.03386
0.117737	-0.196858			0.649627	0.062009			0.0796813	-0.37661
0.167101	-0.148659			0.052895	0.116266			0.036513	-0.40693
0.294391	-0.169134			0.105259	0.136379			-0.393508	-0.3526
0.3674	-0.0345567			0.409412	0.214791			0.507267	-0.33359
0.0309034	0.0478133			0.155188	0.218025			-0.16037	-0.4757
0.0466951	0.0210461			0.345293	0.310755			0.355645	0.506073
0.0710697	-0.046571			0.281253	0.214603			-0.220885	-0.45817
0.0556088	-0.195115			0.606099	0.065827			0.903521	-0.48622
0.33761	-0.175834			0.265789	0.148615			1.57442	-0.40684
0.213786	-0.0490539			0.331906	0.249968			0.181097	-0.45052
0.0709268	-0.306799			0.112465	0.192316			-0.456118	-0.3538
0.352015	-0.129797			0.174189	0.151444			-0.101055	-0.35799
0.17502	-0.189789			0.216835	0.002924			0.157127	-0.19608
0.149353	-0.24024			0.171047	0.076352			-0.335024	-0.33345
0.295435	-0.0995311			0.196334	0.170412			0.437523	-0.39296
0.0645325	-0.272495			0.23826	0.078886			0.241424	-0.45749
0.147826	0.152046			0.217409	0.300532			0.00156073	0.06618
0.119024	-0.118026			0.119077	0.155231			-0.206741	-0.09267
0.257528	-0.00364709			0.233008	0.323729			-0.0892298	0.337526
0.236938	-0.140692			0.374016	0.017484			0.250183	-0.30173
-0.025056	0.112578			0.115788	0.329575			-0.348861	0.338294
0.241309	-0.233325			0.368972	0.011424			0.871924	-0.41939
0.138835	-0.132462			0.477483	0.08057			0.849929	-0.42927
0.263023	0.0615134			0.186963	0.252558			-0.00141997	0.589361
0.144787	-0.0614187			0.086985	0.149618			0.409081	-0.37155
0.14956	0.104407			0.38862	0.406884			0.943804	-0.0654
0.0850846	-0.175246			0.123127	-0.02784			-0.346545	-0.44799
0.196313	-0.0850556			0.398759	0.191432			0.269547	-0.34404
0.186004	-0.0907323			0.29857	0.342464			-0.365384	-0.13904
0.29129	-0.159694			0.062359	0.122037			1.16649	-0.42993
0.175803	-0.0698751			0.539731	0.268619			-0.184765	-0.37461
0.144347	-0.170519			0.038486	0.169063			-0.359988	-0.4083
0.227431	0.0394714			0.226206	0.035727			-0.13201	-0.22064
0.0633404	0.053992			0.105812	0.194712			-0.308388	0.72694
0.128267	-0.249839			0.444446	0.245691			0.439858	-0.26231
0.178494	-0.0170711			0.17828	0.389048			0.846644	-0.44766
0.365782	-0.0277633			0.148987	0.283861			0.467012	0.254751
0.0958406	0.145425			0.43656	0.17262			0.99474	0.594769
-0.277987	-0.0279888			0.082569	0.008096			-0.345917	-0.36268
0.085984	-0.140686			0.247932	0.178696			-0.380692	-0.42597
0.0344384	0.105078			0.144009	0.253369			-0.080062	0.327207
0.114174	-0.174173			0.391617	0.154943			0.317539	-0.51143
0.312745	0.0984558			0.264837	0.487195			1.06045	1.22312
0.101463	0.217941			0.269814	0.092494			-0.135581	-0.25185
0.0503523	-0.0719531			0.246249	0.083163			0.0151916	-0.24569
0.258917	0.151373			0.216532	0.378085			0.392781	-0.27465
0.145028	-0.0170871			0.203359	0.152629			-0.112263	-0.45932
-0.0382036	-0.027293			0.28186	0.290444			-0.416712	-0.091
0.144749	0.0345906			0.210361	0.03718			-0.38504	0.248241
0.416969	0.0104633			0.482822	0.253708			0.714137	0.703333
0.103613	0.011966			0.148028	0.156002			-0.110018	0.256162
0.280328	-0.0668793			0.228032	0.207578			-0.210835	-0.16979
0.22206	-0.149436			0.362532	0.092161			1.60539	-0.44762
0.169491	-0.119014			0.148934	0.272995			-0.413355	-0.45423
0.309018	-0.0480141			0.256839	0.128205			-0.217837	-0.40989
0.281561	-0.0913827			0.17373	0.088462			0.567925	-0.43471
0.260837	0.0778799			0.079667	-0.03598			-0.172332	0.35186
-0.00718097	-0.0399347			0.173073	0.164058			0.01365	-0.33483
0.400181	-0.0707906			0.558237	0.194916			1.07007	-0.27828
0.023722	-0.0459414			0.333621	0.108328			-0.315496	-0.38969
0.260698	-3.35924e-05			0.272953	0.13604			-0.0214793	-0.16807
0.136488	0.012443			0.093621	0.193852			-0.210394	0.128086
0.0476985	-0.0350569			0.183665	0.147277			-0.261271	-0.14922
0.24393	0.185323			0.229616	0.266972			-0.364515	0.685291
-0.0322519	0.116882			0.114819	0.242278			-0.375818	0.207038
0.0545659	0.0689876			0.121215	0.016494			-0.41875	-0.39432
0.369716	0.0137935			0.203119	0.242023			0.987683	0.023835
0.187491	0.172433			0.139423	0.461406			0.201477	0.295843
0.121269	0.0892962			0.262652	0.24055			-0.211817	-0.31394
0.263216	0.0641922			0.230448	0.330926			-0.225115	0.250423
0.257759	-0.0362788			0.312319	0.181897			0.667782	-0.49301
0.0657329	0.122131			0.402793	0.314759			0.685333	-0.37654
-0.0334394	-0.155826			0.130591	0.028832			-0.422491	-0.404
-0.0134158	-0.012457			0.030681	0.242933			-0.28785	0.188882
0.217434	-0.160796			0.115597	0.189556			0.296025	0.077034
0.0407594	-0.0271831			0.213227	0.162265			-0.117692	-0.4239
0.15027	0.139522			0.33099	0.423507			0.538393	0.821979
0.130419	-0.0910077			0.439591	0.273597			-0.077395	-0.44514
0.16866	0.0152479			0.11786	0.305502			-0.368273	-0.27823
0.233239	-0.178771			0.18911	0.080094			-0.377358	-0.44886
0.300265	0.0518738			0.245934	0.160864			0.567407	0.127538
0.305172	0.224339			0.359535	0.300873			0.446522	0.935378
0.0730218	-0.110211			0.161143	0.140842			0.465684	-0.44905
0.334496	-0.00657575			0.236924	0.190513			0.492544	-0.44583
0.152506	-0.164576			0.260638	0.285733			-0.37172	-0.34275
0.0481396	-0.186455			0.222329	0.078246			-0.278312	-0.42704
0.139013	0.00444764			0.076109	-0.02871			-0.120034	-0.18691
0.142394	0.0402291			0.216666	0.03339			-0.159288	-0.47199
0.269994	-0.0858246			0.212421	0.137684			-0.0589071	-0.31819
0.2975	-0.188264			0.097933	0.233663			0.0262747	-0.36432
0.166498	0.150688			0.533652	0.198281			0.63675	0.826902
0.13085	0.117365			0.442753	0.330676			0.423362	0.721968
0.443711	-0.177191			0.62172	0.100851			1.50552	-0.23603
0.253094	0.0268322			0.192965	0.111318			0.534013	-0.30207
0.25476	0.0500125			0.302587	0.056138			0.573175	-0.38742
-0.158451	0.0164912			0.00848	0.245396			-0.384209	0.285124
0.163929	-0.151717			0.408416	0.242579			0.362618	-0.192
-0.0261526	0.0433654			0.017421	0.121419			-0.348433	-0.38914
0.257447	-0.246513			0.236335	0.034711			0.219311	-0.33087
-0.00477437	-0.053439			0.105258	0.169431			-0.296116	-0.40865
0.177947	-0.0172686			0.084154	0.200894			-0.164465	-0.33326
0.356635	0.031262			0.168696	0.104345			1.60429	-0.34629
0.0807426	0.255535			0.211059	0.278848			-0.460996	0.11263
0.128534	0.180599			0.192055	0.215748			0.495598	-0.41678
0.361489	-0.179297			0.382094	0.242977			0.815714	-0.34656
0.103179	-0.0966505			0.351683	0.235388			0.436649	-0.39416
0.00347112	0.281939			0.162384	0.40057			-0.384651	0.387351
0.31362	-0.0674692			0.384643	0.159966			1.3443	-0.38337
0.217573	0.00958861			0.233539	0.075927			-0.0747407	-0.36188
0.227287	-0.0280302			0.241376	0.256683			-0.0722608	-0.3878
0.00906446	-0.146453			0.095083	0.115861			-0.291969	-0.21933
0.0508263	-0.134441			0.221799	0.097892			0.287182	-0.47913
0.0784307	-0.0333224			0.087612	0.118052			-0.33889	-0.37428
0.368045	-0.0928156			0.344842	0.140805			1.00456	-0.45777
0.238105	0.199523			0.19345	0.473201			-0.409633	0.018851
0.144005	-0.098292			0.393564	0.271908			1.13872	-0.31846
0.182376	-0.0132562			0.238573	0.131646			-0.185209	-0.39959
0.218832	-0.130309			0.218398	0.064759			-0.0411945	-0.39585
0.264777	0.154811			0.184804	0.227675			0.015903	-0.18495
0.0417714	0.0500985			0.070991	0.130048			-0.0859809	0.212339
-0.184489	-0.0317373			0.198438	0.084694			-0.14694	-0.45176
0.069189	-0.0271858			0.189984	0.290404			-0.229364	-0.22418
0.158448	-0.125116			0.184407	0.212889			-0.358384	-0.23002
0.309741	-0.108345			0.416524	0.140476			0.20592	-0.478
-0.174739	-0.130497			0.151502	0.132637			-0.172253	-0.19278
0.0686373	0.024698			0.551075	0.070626			0.340989	-0.16568
0.0385161	-0.0223426			0.327215	0.16645			-0.282166	-0.07041
0.273012	0.250192			0.273248	0.213997			0.2364	0.519558
0.0612882	-0.0461389			0.17426	0.068692			-0.289944	-0.39307
-0.0863231	-0.161077			0.172936	0.10041			-0.441702	-0.49512
0.0900942	-0.00756332			0.265382	0.04595			0.159076	-0.48004
0.239344	-0.0103517			0.193366	0.167823			-0.166034	-0.37364
0.252451	0.105277			0.168939	0.182547			-0.399314	0.218698
0.0581561	-0.155565			0.0964	0.216662			-0.352336	-0.34621
-0.0919727	-0.00393687			0.204956	0.152483			-0.200311	-0.2639
0.276111	-0.0164993			0.303619	0.110745			0.115722	-0.35082
0.446183	-0.131871			0.592983	0.243404			0.194839	-0.43054
-0.00508434	-0.0146686			0.249243	0.195075			-0.253538	-0.45773
0.31955	-0.0695764			0.330414	0.168187			0.694659	-0.40565
0.156596	-0.0858371			0.163776	0.159643			-0.361316	-0.406
0.161676	-0.140156			0.261513	0.097475			0.208205	-0.26986
0.197325	0.0322811			0.155175	0.147364			0.455072	0.726029
0.294804	-0.219993			0.194738	0.170216			-0.404385	-0.4859
0.166676	-0.0856592			0.324214	0.105368			-0.392887	-0.31478
0.166726	-0.03403			0.267255	0.049264			0.447651	-0.44225
-0.0155144	-0.0593878			0.09583	0.172065			-0.177844	-0.34689
0.137145	0.0470641			0.217374	0.276405			-0.358609	-0.19566
0.187895	0.104032			0.451896	0.593503			0.0399592	0.35084
-0.161047	-0.0469392			0.288313	0.300481			-0.30511	-0.06178
0.285215	0.0485418			0.208191	0.191853			-0.0470826	0.017674
0.192285	-0.18797			0.267201	0.110315			0.0661984	-0.29759
0.119106	-0.212877			0.195031	0.152193			-0.398745	-0.24858
0.0730701	0.0152016			0.131468	0.171578			-0.408607	-0.36422
0.0463031	0.053174			0.354828	0.089024			-0.340483	-0.08041
-0.0791437	-0.154202			0.237416	0.056551			-0.112172	-0.28042
0.128293	-0.0685449			0.256707	0.143219			-0.0764954	-0.37823
0.171593	-0.137567			0.392725	0.171692			0.52228	-0.48446
0.152433	-0.0845134			0.306434	0.213345			0.380362	-0.35854
0.131656	-0.194787			0.198423	0.113512			0.233082	-0.34652
0.21127	-0.144886			0.160233	0.173819			0.777308	-0.02194
0.0583113	0.00681439			0.073414	0.377598			-0.460895	-0.09031
0.306019	0.00692414			0.357714	0.090173			1.53635	-0.33482
0.0113149	0.271056			0.103771	0.261855			-0.056052	1.29801
0.0534167	0.233647			0.18446	0.532274			-0.322539	1.14786
0.0743611	-0.143664			0.090463	0.102597			0.115578	-0.38415
0.324693	-0.179239			0.364081	0.152535			1.72776	-0.32691
0.372076	0.153401			0.305157	0.359948			0.94683	0.27063
0.129152	0.220175			0.191646	0.441768			0.0791294	0.234044
0.0613173	-0.149865			0.176501	0.112271			-0.223133	-0.33931
0.0918983	-0.0714514			0.029495	0.146319			-0.372475	-0.25929
0.121335	-0.238997			0.125337	0.178723			-0.306752	-0.38766
0.4046	-0.189599			0.220368	0.087996			-0.358077	-0.3754
-0.172066	-0.0645766			0.238956	0.097523			-0.0793043	-0.40771
0.0690637	-0.205031			0.15542	0.166657			-0.419976	0.151718
0.180833	-0.0131165			0.27058	0.157972			-0.0409377	-0.39127
0.0724304	0.12915			0.332233	0.559251			-0.122635	0.287865
0.168733	0.0717821			0.491561	0.018327			0.946201	-0.25766
0.259273	0.00433313			0.143027	0.218858			0.325059	0.154674
0.0545678	-0.12042			-0.00851	0.249877			-0.345022	-0.50746
0.0373041	-0.0121795			0.303378	0.131419			-0.373131	-0.46446
0.076019	-0.0195697			0.067797	0.193616			-0.37416	-0.38822
0.245959	-0.289812			0.414262	0.142291			0.868476	-0.40539
-0.0707904				0.27963				-0.255074
-0.172279				0.249477				-0.45535
0.354328				0.583338				1.41742
0.379473				0.151673				0.786778
0.24115				0.166917				-0.301792
0.141678				0.160202				-0.0814466
0.116509				0.266711				1.10021
0.299828				0.285229				0.121789
-0.0881625				0.13				-0.269823
0.195449				0.349536				0.0676784
0.412386				0.317055				1.05344
0.294137				0.385799				0.593592
-0.03603				0.206085				-0.37802
-0.127177				0.022773				-0.422082
-0.000633829				0.096688				-0.467339
0.194844				0.091084				-0.292372
0.282944				0.173218				0.256914
-0.0910736				0.336243				-0.306416
0.139423				0.265167				-0.0452255
0.506594				0.302597				2.12167
0.0964149				0.117452				-0.368482
0.12562				0.014141				-0.230719
0.277826				0.405499				0.227883
0.144479				0.207947				-0.328449
0.0676992				0.312639				-0.145579
0.268545				0.142994				0.547518
0.124885				0.425235				-0.253143
0.104145				0.228244				0.636975
0.274051				0.464286				1.37346
0.0706221				0.11247				-0.197202
0.124026				0.040718				-0.189896
0.238508				0.205104				0.594554
-0.0647699				0.139116				-0.33441
0.199144				0.010419				-0.347288
0.46797				0.272926				1.15198
0.235827				0.191051				-0.111042
0.0366677				0.24175				0.281493
0.233772				0.099092				-0.399997
0.200772				0.434675				0.78775
0.135213				0.095352				-0.290921
0.113967				0.245145				-0.00313864
0.0291255				0.281509				0.246993
0.0194739				0.155932				-0.335367
0.151218				0.227397				0.221561
0.108082				0.078174				-0.419654
0.0570954				0.117457				-0.471201
0.354867				0.170935				0.73832
0.318904				0.428121				1.02959
0.261644				0.368532				0.414155
0.347535				0.413013				0.855219
0.267806				0.419536				0.364229
0.0715864				0.097377				-0.170498
0.341725				0.276544				-0.247714
0.261036				0.219339				-0.316186
0.182945				0.399699				0.459105
0.127548				0.348141				1.4184
0.106697				0.326624				-0.384785
0.192414				0.051708				-0.348935
0.184011				0.434541				-0.0375976
0.243297				0.337425				1.78612
0.0550617				0.164917				-0.359669
-0.039101				0.198928				-0.240601
0.139398				0.182081				-0.163969
0.0273973				0.279872				-0.0165049
0.0297707				0.237048				-0.0254404
0.186177				0.153803				-0.231517
0.0510853				0.209739				-0.259999
0.278745				0.184907				0.0391742
0.339943				0.275797				0.213944
0.150891				0.316605				-0.0707846
0.315579				0.459905				0.451761
0.118595				0.203879				-0.108012
0.27813				0.169207				-0.371376
0.0538956				0.073591				0.257521
-0.0667994				0.408045				-0.35533
0.160741				0.119337				-0.131923
0.00310488				0.245692				-0.0686748
0.122072				0.232215				-0.230213
-0.0485857				0.249791				-0.48601
0.235573				0.221377				0.708933
0.156597				0.507622				-0.113786
-0.0275453				0.318292				-0.363502
-0.0124811				0.317684				0.0693152
0.0190764				0.190761				0.146907
0.191962				0.284681				0.158724
0.0370345				0.327993				0.399956
0.0230038				0.092258				-0.379276
0.0297291				0.075316				-0.243702
0.211706				0.295272				-0.32617
0.102541				0.068225				-0.168387
0.337154				0.274197				0.984339
0.289649				0.265026				0.43682
0.154534				0.190956				0.331147
0.0903145				0.366652				-0.360273
0.169444				0.18983				0.999145
0.141716				0.155171				-0.223229
0.249131				0.291671				1.5195
0.282246				0.3091				0.480887
0.098895				0.122002				-0.432804
0.32963				0.452127				0.741609
0.0211236				0.292758				-0.387246
0.0758375				0.206847				-0.0622645
0.126963				0.228761				-0.300071
0.0474477				0.075589				-0.0953425
0.244418				0.146207				-0.0481642
0.277435				0.023381				0.654923
0.128594				0.356453				0.931759
0.0451921				0.383809				0.516551
0.230102				0.414783				0.353878
0.103541				0.102803				-0.381877
0.138356				0.454379				0.824266
0.166015				0.247723				0.269089
0.0738365				0.213225				-0.3394
0.0899568				0.180798				-0.279408
0.0364881				0.280551				-0.239627
0.480489				0.207554				1.2518
0.156615				0.288576				-0.366442
0.170671				0.128105				0.660614
-0.012726				0.192724				0.541071
0.136735				0.384326				0.204747
0.185643				0.516841				1.29816
0.257749				0.528796				0.469894
0.0648541				0.085322				-0.391928
0.087299				0.15016				-0.268151
0.312061				0.13939				-0.0618405
0.0848778				0.217387				0.204817
0.123782				0.206239				-0.233305
0.254166				0.142793				-0.378007
-0.0434163				0.05941				-0.3235
0.145854				0.157246				-0.3669
0.197925				0.312549				-0.453247
0.17192				0.219265				-0.16718
0.220592				0.232537				0.274782
0.0802395				0.178354				-0.327732
0.256661				0.351544				0.801839
0.0490335				0.23338				-0.400059
0.252655				0.175097				-0.225934
0.281002				0.190634				1.49114
0.210279				0.286069				0.738899
0.231256				0.261608				0.144512
-0.141309				0.171807				-0.0629472
0.161174				0.375116				-0.331925
0.141222				0.391554				0.691824
0.226453				0.361256				1.03937
0.338116				0.358759				0.0258302
0.308995				0.279668				0.372044
-0.140407				0.246493				-0.347232
0.420716				0.312128				0.215
0.0667589				0.277635				-0.0770568
0.135683				0.451568				1.04759
0.422308				0.448232				0.551127
0.294977				0.44389				0.330645
0.0680775				0.121502				-0.391057
-0.0037959				0.162045				0.254377
0.0780094				0.390818				-0.136777
0.123762				0.24059				-0.183024
0.105248				0.081662				-0.387033
0.218711				0.166708				-0.266159
0.0335237				0.250159				-0.29434
0.361128				0.471617				0.66673
0.046836				0.16731				0.238512
0.189889				0.113701				-0.448974
0.291091				0.145415				0.327818
0.0601008				0.128512				0.228357
0.0166541				0.460432				-0.337515
0.0638841				0.22318				0.156426
0.0695148				0.266818				0.983776
0.268942				0.18338				0.180092
0.0336782				0.424413				0.666235
-0.127745				0.384581				-0.128407
0.0226337				0.18486				-0.344319
0.112328				0.243143				-0.291693
0.0538061				0.563147				-0.34735
0.222982				0.326582				-0.333614
0.0462842				0.135561				-0.230276
-0.0548985				0.107445				-0.367128
0.151572				0.208318				0.319326
0.386758				0.351612				0.588315
0.0692882				0.538157				0.131444
-0.083953				0.274367				0.127493
0.591442				0.222932				0.470197
0.197841				0.399951				0.61647
0.160271				0.135234				0.126511
0.132926				0.176518				-0.453771
0.166592				0.105041				-0.40245
0.400066				0.479196				0.661299
0.265078				0.404998				-0.183172
0.1916				0.430444				0.419712
0.237303				0.274578				-0.21038
0.18971				0.169511				0.841743
0.140889				0.090119				0.129514
0.193208				0.18761				-0.280395
0.0240267				0.178274				-0.372576
0.217357				0.234493				-0.0606855
0.321536				0.061236				0.798503
0.39669				0.225952				0.367216
0.0946014				0.147464				-0.416561
0.212839				0.229907				-0.0429421
0.232908				0.287313				-0.230952
0.045557				0.101922				-0.335268
0.127891				0.282123				-0.238763
0.0026565				0.132256				-0.334332
0.189161				0.310423				-0.135128
0.0451261				0.156321				-0.115072
-0.0729788				0.226525				-0.394418
0.0843623				0.207154				0.0381765
0.342987				0.347892				0.941172
0.110084				0.196466				0.10972
-0.0550328				0.098497				-0.297222
-0.076097				0.168535				-0.336402
0.142757				0.238718				0.515802
0.339732				0.306151				0.242311
0.0478842				0.235155				0.0314286
0.146487				0.198035				0.499377
-0.0113179				0.111489				-0.34682
0.393915				0.454694				0.690104
0.138707				0.385659				0.328945
-0.117235				0.200415				0.0979416
-0.0111971				0.067154				-0.397715
0.132892				0.433691				0.839078
0.306627				0.296485				0.446636
0.0736752				0.29924				0.0395299
0.0413129				0.183081				-0.365289
-0.00313094				0.290339				-0.34602
0.138741				0.297392				-0.411734
0.0728912				0.182852				-0.0787212
0.317331				0.357742				1.00737
0.389783				0.312715				0.529768
0.251507				0.351004				0.147296
0.140527				0.124203				-0.107695
0.163075				0.530969				0.977572
0.242115				0.17426				-0.277585
0.0197286				0.203333				0.861815
-0.0748995				0.144019				-0.23871
-0.0184802				0.068762				-0.377137
0.127163				0.113502				-0.255516
0.0367791				0.156881				-0.476153
0.173506				0.250271				0.377669
0.218908				0.236913				-0.351379
0.0280843				0.122363				-0.289659
-0.0189756				0.152625				-0.236775
0.238121				0.47051				-0.28869
0.0105632				0.060827				-0.4234
-0.0907517				0.133036				-0.253093
0.322796				0.175814				0.253797
0.307593				0.241056				1.33678
0.013001				0.304544				-0.362834
0.281516				0.236885				1.4144
0.0208755				-0.09557				-0.303086
0.0167234				0.379264				0.000634235
0.293253				0.313436				0.910386
0.103864				0.067033				-0.0688098
0.166987				0.225397				-0.304569
0.144987				0.435911				0.308547
0.092732				0.250627				-0.390906
0.380002				0.273495				1.32872
0.216769				0.341746				-0.0763641
0.522101				0.157915				1.39803
0.0963586				0.348445				0.237424
0.219093				0.460559				-0.271711
-0.0219761				0.225588				-0.419186
0.283396				0.205587				0.147244
0.363628				0.213947				-0.0885159
0.189297				0.207776				0.0212539
0.199071				0.376846				0.318446
0.273014				0.322883				0.188338
0.186505				0.214982				0.00539783
0.100364				0.31719				0.419642
0.110731				0.173481				-0.419766
0.265276				0.177429				-0.32678
0.142293				0.343756				-0.0867612
0.129836				0.315065				0.0657742
0.567246				0.421965				1.02168
0.17862				0.446555				0.645612
-0.0788754				0.174577				-0.31349
0.175854				0.324406				-0.102456
0.0591696				0.415409				-0.190112
-0.0274972				0.262055				-0.385046
0.0366955				0.123987				-0.287918
-0.0704732				0.327552				-0.38942
0.291696				0.164384				0.527313
0.0779239				0.235844				-0.196741
0.114892				0.12842				-0.455036
0.136336				0.151411				-0.295272
-0.0850828				0.221832				-0.447852
0.00668107				0.198175				-0.329972
0.257012				0.195219				0.438789
-0.128877				0.163189				0.255824
0.0327593				0.091664				-0.214919
0.419205				0.31853				0.217397
0.12272				0.285508				0.542214
-0.0356408				0.221128				-0.385798
0.378357				0.202527				0.268228
0.133692				0.371151				7.44768e-05
0.0801223				0.189887				-0.237289
0.123189				0.540468				0.412175
0.315578				0.261921				-0.379289
0.0941555				0.25755				0.331157
0.0851208				0.141517				-0.204064
0.557778				0.302552				1.30541
0.128861				0.117628				-0.317188
0.269285				0.265971				0.325766
0.204814				0.217228				-0.24022
0.0781993				0.256194				0.205907
0.146235				0.159596				-0.376152
0.102953				0.219719				0.00524526
0.231747				0.321133				-0.361918
0.114055				0.177536				0.240166
0.0390412				0.306582				-0.218202
0.121308				0.175781				-0.413148
0.155198				0.3323				-0.29844
0.0332008				0.418885				0.39155
0.0732513				0.189606				0.417216
0.0928484				0.147455				-0.13158
0.41622				0.220274				-0.338081
0.0929171				0.189265				-0.307475
-0.0771338				0.080778				-0.288692
0.211659				0.205975				-0.250492
0.12344				0.373457				0.687041
0.0729665				0.196061				0.00794811
0.102629				0.084156				-0.197187
0.191768				0.173105				-0.0253083
0.159334				0.078709				-0.373357
0.130453				0.33122				0.0294188
0.150957				0.183959				-0.0974925
0.188411				0.135164				-0.00614693
0.277149				0.281226				0.831237
0.119005				0.328418				-0.000381261
0.060409				0.202743				-0.373276
0.202582				0.342631				0.360199
0.127219				0.123147				-0.429832
0.139629				0.253328				0.0566614
-0.0281278				0.026964				-0.243904
0.150578				0.221384				-0.373638
0.0977444				0.380296				0.00994523
0.0196213				0.051739				-0.434329
0.168128				0.371016				0.52963
0.0957454				0.054222				-0.25262
-0.111575				0.060983				-0.386449
-0.0876288				0.381935				-0.0952911
0.142426				0.166936				1.3002
-0.0961678				0.172993				-0.26625
0.280049				0.155315				-0.137442
0.294185				0.167299				-0.336339
0.265019				0.275579				0.108071
-0.134537				0.336649				-0.395341
0.241252				0.103335				0.635277
0.165342				0.178666				-0.468478
0.0379777				0.103652				0.455406
0.0461631				0.32185				0.267028
0.521894				0.218688				1.2306
-0.051824				0.231145				-0.209108
0.249688				0.22285				-0.168362
0.29538				0.098882				-0.322174
0.107627				0.561228				0.0720391
0.476292				0.216117				0.548945
0.164832				0.046673				-0.314503
0.205255				0.194604				0.641626
0.270895				0.286723				0.129207
0.158383				0.5859				0.0653267
-0.017578				0.307387				-0.0929363
0.127772				0.139768				-0.323651
0.0884994				0.290198				-0.419454
0.714632				0.309803				1.61191
0.237258				0.453116				0.324634
0.163497				0.288039				1.13568
0.376199				0.420655				0.703731
0.187999				0.145243				-0.24085
0.197219				0.532672				0.641416
0.185926				0.100871				0.156728
0.237557				0.323575				0.591437
0.262954				0.309538				0.175775
0.168219				0.255719				0.30719
0.165522				0.356919				0.1968
0.0789425				0.068571				-0.426029
0.27194				0.130657				-0.00556734
-0.00438364				0.243701				-0.131403
0.0378177				0.320579				0.117672
0.191802				0.383685				0.584586
0.433795				0.160982				1.04554
0.0946083				0.275757				-0.198239
0.0344553				0.078653				-0.442767
0.0181752				0.224195				-0.34491
0.155721				0.168606				0.230244
0.219201				0.326682				-0.019747
0.118503				0.379495				-0.292194
0.272666				0.560579				0.704098
0.15268				0.125766				0.373825
-0.0224249				0.288055				-0.43128
0.118376				0.070531				-0.365481
0.147202				0.210833				-0.322203
0.0731195				0.231262				-0.0649996
0.0671059				0.011322				-0.200703
0.0261177				-0.02232				0.03517
0.0862964				0.157651				-0.208184
0.304724				0.579186				0.499267
-0.00101848				0.247883				-0.237152
0.0563547				0.091967				-0.462567
0.010664				0.244421				-0.126837
0.266929				0.557687				0.819627
0.102991				0.171258				-0.483996
0.0587247				0.095787				-0.284314
0.384388				0.509925				0.875735
0.227816				0.18286				-0.180051
0.0382581				0.174083				0.322553
0.187234				0.484928				0.628412
-0.0507076				0.017436				0.116986
0.171836				0.184114				0.53396
0.139996				0.172001				-0.0544962
0.0961495				0.247181				-0.214468
0.167043				0.217961				-0.312365
0.221012				0.33687				0.347725
0.10164				0.315135				0.63078
0.181429				0.34636				0.690087
0.250271				0.224306				0.206908
0.133615				0.485913				0.274872
0.312767				0.177182				0.14553
0.0946818				0.092183				-0.18656
0.221503				0.201365				-0.42188
0.312684				0.40773				0.629088
0.0867387				0.291252				0.0157678
0.143712				0.3332				0.191816
0.148422				0.384398				0.0476589
0.000628417				0.118056				-0.256574
0.097473				0.14874				-0.349034
0.195549				0.349309				0.0605716
0.305779				0.256841				-0.322921
0.0533876				0.109641				0.25238
0.0275633				0.35619				-0.16806
-0.0710577				0.194519				-0.216118
0.203451				0.284903				-0.172111
0.417061				0.316581				1.46481
0.00271112				0.100932				-0.419877
0.0255166				0.343148				0.146017
0.17483				0.533826				0.281666
0.301205				0.546602				0.530531
0.129761				0.176692				-0.313316
0.220412				0.155846				-0.376227
0.34524				0.183791				0.392989
0.0938155				0.128376				-0.396752
0.0970955				0.26633				-0.0116538
-0.159734				0.100673				-0.342454
0.167259				0.153663				0.295417
0.0506062				0.14858				-0.435756
0.124891				0.085408				-0.346114
0.414183				0.447954				1.41624
0.124946				0.092929				-0.295278
-0.0667493				0.240914				-0.284105
0.066611				0.290041				-0.358673
-0.0441426				0.151395				-0.368073
0.0437154				0.161099				-0.20928
0.338116				0.37033				-0.000593682
0.0292015				0.321486				0.308956
0.177063				0.199042				-0.271509
0.267839				0.242998				0.682334
0.225615				0.326839				0.623488
0.169788				0.302697				-0.0750524
0.511761				0.12153				1.6361
0.212729				0.409528				0.154546
0.257894				0.192495				0.754531
0.144149				0.220786				-0.260941
0.158298				0.318803				-0.269966
0.233709				0.254398				0.151671
0.237959				0.197454				0.872312
0.390297				0.554524				1.72815
0.0816431				0.137281				-0.373279
0.069266				0.178169				-0.397212
0.336009				0.234792				-0.378727
0.116548				0.347942				-0.247107
0.238806				0.176758				-0.296238
0.136762				0.269261				0.58539
0.157475				0.285741				-0.190307
0.10621				0.111693				-0.309568
0.439755				0.256917				0.691592
0.153594				0.225924				-0.377931
0.34372				0.607801				0.706073
0.086477				0.208053				-0.276486
0.342502				0.209899				0.604354
-0.0842875				0.123739				-0.431252
0.286745				0.315432				0.77929
0.227025				0.202602				0.0580399
0.150311				0.242934				-0.367805
0.202378				0.129271				0.243634
0.313436				0.241972				0.346881
0.194883				0.171539				0.796093
0.31959				0.133494				0.194683
-0.0712499				0.197622				0.381212
0.0139575				0.201256				-0.3959
-0.0324108				0.342559				0.309126
0.222669				0.178959				-0.0941491
-0.103291				0.169227				-0.172667
0.16471				0.382507				0.519059
0.411867				0.510011				0.724062
0.0652739				0.326819				0.590981
0.173408				0.265687				-0.383833
0.345538				0.280229				1.2076
0.309387				0.242391				0.179852
0.315554				0.258837				-0.400077
0.240954				0.423799				-0.0774572
0.124114				0.580064				1.04624
0.111408				0.15862				-0.254276
0.192766				0.325266				0.0855593
0.0534186				0.16653				-0.191284
0.0983527				0.328249				0.0668335
0.151847				0.20898				0.806443
0.371838				0.455362				0.562749
0.0929012				0.261244				-0.171048
0.332169				0.114004				0.649509
-0.12204				0.009967				-0.22059
0.401586				0.364997				1.73351
0.201462				0.140942				-0.0412087
-0.0914207				0.160746				-0.413273
0.155206				0.417632				0.301728
0.0408006				0.140758				-0.42292
0.176356				0.143336				0.355911
0.171083				0.199759				-0.321275
-0.104153				0.052275				-0.32413
0.0803006				0.358846				-0.139087
0.289678				0.063758				0.703487
0.294665				0.261589				-0.33278
0.236932				0.146007				0.249698
0.21312				0.238638				-0.0810525
-0.0432583				0.131441				-0.352862
0.143571				0.296538				-0.430204
-0.0670142				0.081758				-0.388216
0.0321637				0.215029				0.137407
0.0808211				0.117857				-0.412354
0.0670009				0.389647				-0.0627894
0.0603334				0.143772				-0.0710708
0.0579786				0.107265				-0.425958
0.095357				0.194535				-0.390267
0.26665				0.181453				0.157619
0.111732				0.160714				-0.304331
0.18519				0.385192				-0.38763
0.408003				0.405344				0.831957
0.14448				0.193937				-0.234483
0.245557				0.264403				1.57079
0.208382				0.169907				-0.0620927
0.207348				0.36318				0.303097
0.242275				0.219239				-0.288339
0.230602				0.210228				0.963413
0.205747				0.265201				0.298204
0.244121				0.104047				-0.299322
0.199667				0.322686				0.856393
0.0768788				0.167827				-0.115067
0.150516				0.32649				0.477472
0.234758				0.179923				0.19523
0.252344				0.357619				0.794291
0.168093				0.313642				-0.410825
0.326425				0.542109				0.553507
0.265652				0.139089				0.364951
0.151993				0.336745				1.10301
-0.0023467				0.140015				-0.438196
0.147203				0.185708				-0.244699
0.046531				0.235606				-0.370672
0.393094				0.26746				0.371782
0.176536				0.073247				-0.244701
-0.058245				0.093966				-0.0522036
0.113834				0.213123				-0.389191
0.55098				0.573075				1.31844
0.424803				0.491459				1.0811
0.067713				0.140204				-0.0998249
0.00426194				0.292264				-0.431693
0.0931352				0.159428				-0.405793
0.0677335				0.255551				-0.164995
0.00620251				0.069959				-0.415706
-0.154274				0.194215				-0.0592796
0.212194				0.303447				0.44792
0.105704				0.016577				-0.43428
0.226068				0.20365				-0.40497
0.0237782				0.208631				0.537519
0.0438352				0.161141				0.0178708
0.118383				0.193651				-0.365564
0.148502				0.178941				-0.349195
0.500433				0.731422				1.86737
0.221447				0.354923				0.309248
0.277542				0.416262				-0.0186879
0.0100784				0.066357				-0.403854
0.0234841				0.287308				-0.388126
0.254414				0.16331				-0.360766
0.0984496				0.176067				-0.31083
0.301287				0.238309				0.207189
-0.179325				0.155392				-0.306498
0.388719				0.434483				0.371653
0.313157				0.373863				0.961558
0.233953				0.213541				-0.212744
0.249706				0.152002				0.67803
0.0018003				0.143945				0.168953
0.411174				0.186662				0.534109
0.167571				0.349768				-0.0935371
0.146201				0.204219				-0.455148
0.273205				0.213606				-0.0771133
0.092491				0.220671				0.629959
0.177891				0.416326				1.3872
0.355308				0.321809				-0.369302
0.205442				0.51649				0.539463
0.166764				0.244009				0.0718751
0.123632				0.161202				-0.0757942
0.0767789				0.225641				0.637377
0.0198716				0.161372				0.638392
0.00809026				0.215314				-0.488412
0.165935				0.287281				-0.389867
0.242419				0.402075				0.64819
0.303488				0.091834				-0.24282
0.0482929				0.12484				-0.258817
0.0802814				0.366432				0.366625
0.0434542				0.204475				0.0446127
0.152649				0.207576				0.0129345
0.0699416				0.385234				0.271763
0.0907922				0.216622				-0.178422
0.299669				0.413953				0.522701
0.224023				0.178293				0.155469
0.366189				0.200075				1.1127
-0.123675				0.218173				-0.30666
0.127974				0.138944				-0.313166
0.18221				0.067453				-0.356928
0.0365081				0.190905				-0.360166
0.316649				0.231976				0.148585
0.210253				0.199659				-0.327345
0.100794				0.130294				-0.434372
0.141896				0.194926				-0.335347
0.0400827				0.267829				0.481765
0.118086				0.226396				-0.370742
0.0873447				0.412385				0.0432156
0.341997				0.184856				0.532582
0.0939068				0.306				-0.0341314
0.222048				0.191284				0.0689947
0.138283				0.316121				0.868213
-0.0278094				0.17777				-0.405673
0.368998				0.338658				0.768311
0.25924				0.319496				0.172134
0.10474				0.451147				-0.118808
0.203946				0.142587				-0.0218061
0.030925				0.112709				0.0198381
0.16182				0.17833				-0.446959
0.106608				0.079698				-0.402308
0.0988461				0.242079				-0.0379689
0.218492				0.289118				0.408425
0.399441				0.245704				0.0125877
0.122283				0.122956				-0.364393
0.17907				0.353373				0.426583
-0.0166364				0.085696				-0.331921
0.139729				0.171331				0.419371
0.122951				0.341141				0.350024
-0.0466142				0.041206				-0.404166
0.258092				0.213194				-0.350329
0.397309				0.320402				-0.0327802
0.351926				0.221218				1.15258
0.219958				0.064273				-0.362092
0.17537				0.154771				0.0331554
0.31398				0.62275				1.14872
0.187897				0.234977				0.587593
0.132276				0.186164				0.311312
-0.000105916				0.251482				-0.374372
0.0468087				0.127641				-0.378262
0.0435598				0.269616				0.905896
0.130094				0.144237				-0.44751
0.128494				0.236393				-0.232978
0.153913				0.492755				-0.125166
0.173781				0.177143				-0.318775
-0.0532389				0.26444				0.0577776
-0.0148106				0.384559				0.334359
0.369444				0.309705				-0.308047
0.209403				0.120195				0.0307108
0.107268				0.101306				-0.372312
0.133857				0.180368				-0.408567
0.0376984				0.217481				0.220927
0.321677				0.275366				0.233326
0.384097				0.300441				0.333659
0.175578				0.137004				0.157931
0.0234143				0.412985				0.236402
0.39503				0.305508				0.0652632
0.292746				0.451669				0.0376783
0.364086				0.620865				1.07448
0.331787				0.479483				0.462491
0.034321				0.346239				0.310591
0.188045				0.289195				0.919624
0.112505				0.265026				0.739341
0.307539				0.58406				0.581383
0.143399				0.124705				-0.141541
0.301533				0.227804				0.76245
0.0362889				0.126419				-0.415923
0.2302				0.387138				0.547396
0.247308				0.328684				0.659847
-0.0565274				0.069781				0.928219
0.265618				0.378892				0.261654
0.147781				0.255237				0.398724
0.249723				0.391579				0.529074
0.169574				0.296924				0.126889
-0.202282				0.085301				-0.358204
0.174633				0.207683				-0.033415
0.131564				0.468018				0.583122
0.213926				0.434449				0.535514
0.200862				0.167353				0.442798
0.0470347				0.220582				0.19762
0.0102628				0.243395				-0.29628
0.152075				0.309027				0.104995
-0.0654255				0.06092				-0.373082
0.047171				0.18001				-0.0619137
0.302576				0.53927				0.993027
0.198345				0.129979				0.661023
0.1386				0.192823				-0.112829
0.407673				0.496589				0.72011
0.288702				0.473653				-0.0647203
-0.0249872				0.411135				0.11619
-0.149959				0.049869				-0.301407
0.0999123				0.164801				-0.404784
-0.188635				0.194441				-0.306852
-0.0348378				0.084012				-0.378963
0.134577				0.405335				0.277224
0.130808				0.388028				0.14079
0.0625519				0.286966				0.718103
0.200298				0.227382				-0.0149614
-0.0581859				0.120322				-0.415079
-0.0304923				0.442721				0.149466
0.332531				0.360568				1.03811
0.466173				0.197591				1.26204
0.1977				0.463635				0.522972
0.0334691				0.179519				-0.449678
0.167136				0.396903				1.11679
-0.0397158				0.064173				-0.244065
0.213043				0.220826				-0.0708683
0.0843737				0.430532				-0.0980492
0.170686				0.101343				-0.226543
0.148222				0.332236				0.337935
0.0588766				0.159445				-0.203289
0.254573				0.158472				-0.217542
0.0484639				0.193891				-0.447967
0.0178795				-0.04284				-0.344714
0.207716				0.272821				0.400853
0.154045				0.160304				-0.30781
0.119374				0.441932				1.00526
0.0569497				0.52036				-0.361074
0.162517				0.02117				-0.44918
0.152061				0.496367				-0.0982236
-0.160931				0.317354				-0.189154
-0.0774055				0.254034				-0.378345
0.0146642				0.367335				0.214857
0.115822				0.14976				-0.309038
-0.166674				0.079592				-0.255202
0.128304				0.193264				-0.298011
0.0117218				0.218609				-0.154614
0.0975294				0.235737				-0.479087
0.00838749				0.25158				-0.105757
-0.0179394				0.262214				-0.100126
-0.0730514				0.002391				0.10512
0.186486				0.44113				0.983015
-0.113531				0.104295				-0.374196
-0.044918				-0.01978				-0.250105
-0.068399				0.094124				-0.274123
0.0211231				0.16474				-0.409081
0.110468				0.101851				-0.408533
-0.0862836				0.17407				-0.270287
0.0773351				0.18038				0.0809786
0.343434				0.409689				0.865083
0.204693				0.282479				-0.24421
0.0308711				0.378851				0.671154
0.349316				0.506422				0.993873
0.208153				0.132838				0.439636
-0.00476308				0.147996				0.802096
0.101478				0.254482				0.337348
0.202452				0.300377				-0.060449
-0.0495535				-0.15742				0.123374
0.00212317				0.098473				-0.462951
0.400052				0.344192				0.415787
-0.0282585				0.058725				-0.152928
0.0769526				0.315216				-0.15478
-0.00662727				0.157104				-0.444464
-0.0730951				0.075461				-0.353848
0.127998				0.39476				0.534357
0.197604				0.465037				0.922687
0.2092				0.500821				0.982973
0.0573374				0.352326				-0.271039
0.224859				0.245885				1.048
-0.0343612				0.090987				-0.173277
0.167967				0.439927				0.530964
0.23074				0.431705				0.5495
0.063608				0.144834				-0.436937
0.090152				0.122952				-0.0932533
0.0456839				0.124138				-0.318816
-0.117221				0.200656				-0.478947
-0.0689645				0.226778				-0.399586
0.115851				0.425088				0.270467
-0.00733478				0.332109				0.146208
0.034388				0.155529				0.0831598
0.135096				0.084257				-0.410504
-0.0740576				0.197711				-0.382592
-0.0453475				0.174257				-0.262408
0.146588				0.301629				0.175184
0.224033				0.469225				0.941538
0.165288				0.330317				-0.331242
0.122972				0.507912				0.367761
-0.0897716				0.114723				-0.328915
-0.0964618				0.092874				-0.34766
0.0977125				0.358087				0.420531
0.0300619				0.1194				0.17151
0.112372				0.19096				0.158009
0.106746				0.519172				0.0750131
0.219733				0.210026				-0.388683
-0.100401				0.240987				-0.0224632
0.216033				0.248487				0.759089
-0.0505713				0.257242				-0.0962247
0.0294279				0.140873				-0.383719
-0.00311949				0.327023				-0.230712
0.256585				0.210854				-0.116724
0.27004				0.221405				0.6696
0.0214936				0.254723				0.086238
0.0772197				0.166047				-0.0878782
0.229567				0.365822				0.13712
0.3798				0.40997				0.334869
0.210176				0.23797				0.0144496
0.185139				0.237032				1.16074
0.192923				0.073945				0.00619477
0.0820951				0.369104				0.237111
0.114271				0.382632				0.275467
0.302885				0.243643				0.608636
0.122827				0.141606				0.123795
-0.163468				0.299641				-0.0817256
-0.0282225				0.052534				-0.413392
-0.0154656				0.081535				-0.458851
0.295046				0.446889				0.871923
0.0258909				0.013716				-0.460587
0.154895				0.101287				-0.393341
0.291344				0.177243				0.970362
-0.0409134				0.210851				0.314636
0.277299				0.145457				-0.327295
-0.0576757				0.098357				-0.074593
0.102089				0.1902				0.0527984
0.206042				0.276782				0.667775
0.124906				0.260688				-0.397981
-0.0304316				0.339005				0.00325395
0.234691				0.400502				0.588685
0.336765				0.559721				1.22317
0.212431				0.344243				-0.063394
0.08273				0.151923				-0.380724
0.094442				0.192057				-0.29998
0.00714478				0.301869				-0.0514298
0.299488				0.184				0.0780945
0.167423				0.1395				-0.273898
0.252511				0.2956				0.0584488
0.0622055				0.190318				-0.33132
-0.00329704				0.32554				-0.134261
0.0993854				0.301437				-0.310526
-0.00714536				0.244616				-0.355454
0.203496				0.312968				1.20847
0.207813				0.214997				-0.27919
0.384439				0.219483				0.870395
0.139714				0.441462				0.639294
0.00732191				0.187214				-0.0843163
0.145095				0.211521				0.185321
0.35134				0.401087				0.0875576
0.313874				0.564184				0.504109
0.152382				0.199861				-0.439206
0.0774106				0.304525				-0.318026
0.31926				0.326529				0.534481
-0.0048283				0.201438				-0.42129
0.0832727				0.357482				0.205607
0.223859				0.229748				0.56722
0.104473				0.356919				0.729294
0.101441				0.185273				-0.447155
0.0363869				0.365189				0.701893
0.131512				0.100366				-0.0398229
0.252891				0.180352				0.757452
0.0565598				0.434434				-0.204603
0.0609874				0.448525				0.386446
0.152091				0.202664				0.822475
0.0435386				0.238767				0.289614
0.0907293				0.169749				0.270315
0.0410212				0.245003				0.0248092
-0.0095526				0.160473				0.279746
0.0347782				0.128142				-0.0433975
0.164021				0.245125				-0.422369
0.102049				0.213493				-0.282354
0.282622				0.243367				0.813849
0.363857				0.502067				1.22461
0.163346				0.154473				-0.402169
0.254631				0.362362				0.639147
-0.0462352				0.358559				-0.230329
0.225475				0.270089				0.480674
0.151994				0.366015				-0.279516
-0.285629				-0.01583				-0.343861
-0.0724068				0.27926				0.240572
0.0470207				0.093623				-0.278289
-0.143501				0.343745				-0.299498
0.119449				0.154414				-0.367675
0.18903				0.400108				0.270995
0.267108				0.192819				-0.368703
0.0945072				0.195928				-0.0778511
0.158765				0.223242				1.06684
0.300567				0.13439				-0.126992
0.212764				0.265733				0.089797
0.263751				0.510702				1.24296
0.131434				0.128461				-0.135132
-0.0932823				0.326174				-0.470029
0.0862893				0.254297				-0.128461
0.193475				0.358238				0.161228
0.0914583				0.185555				-0.290806
-0.0366207				0.138398				-0.114131
0.0321013				0.207304				-0.398782
-0.0946758				0.018978				-0.361394
0.217403				0.300395				0.896756
0.206763				0.344777				0.269899
-0.0630535				0.147065				-0.406895
0.197514				0.462239				0.575485
0.26097				0.253694				-0.231737
0.0412176				0.322334				0.694589
0.524209				0.377952				-0.178251
0.117025				0.317043				0.287212
0.0964178				0.103114				-0.292239
0.0297766				0.357671				0.00744519
0.12391				0.257455				-0.319594
0.0952912				0.157791				0.159207
0.238205				0.367316				0.747081
0.107881				0.095651				-0.449734
0.0119961				0.231452				-0.330834
0.105632				0.512984				-0.0470819
-0.0257914				0.202294				-0.27438
0.190421				0.41282				0.744502
0.115871				0.181186				-0.431165
-0.068326				0.185007				-0.0613297
0.00429791				0.196779				0.373445
0.113292				0.189708				-0.0956296
0.042284				0.361783				0.248652
0.158526				0.213846				0.0323956
0.141646				0.156227				0.435577
0.00284903				0.255683				0.0859714
-0.103111				0.100276				0.263295
-0.113668				0.171774				-0.279558
0.157127				0.049501				-0.425177
0.137177				0.253049				-0.440827
-0.159548				0.132257				0.0140216
0.133108				0.1983				-0.0586401
-0.00624565				0.358376				-0.387056
0.164641				0.441851				-0.12036
0.195376				0.241692				0.97649
0.0626329				0.142844				0.607013
0.211673				0.264034				-0.157614
-0.175926				0.334877				-0.321545
0.101989				0.233555				-0.28303
0.0885229				0.307004				0.077172
0.0775732				0.105094				-0.407697
-0.0190749				0.365236				0.141332
0.0912098				0.255625				-0.199484
0.100311				0.312135				0.117317
-0.0431712				0.075953				-0.305756
-0.00627972				0.128				-0.402783
0.0441786				0.137691				-0.188609
0.30988				0.530159				1.58491
-0.0202509				0.089059				0.737157
0.273759				0.089388				1.19115
0.198228				0.086638				-0.412355
-0.134671				0.096919				-0.377473
0.225769				0.275784				0.448486
0.147131				0.227212				-0.123585
0.162359				0.173786				0.0683473
0.0781379				0.166096				-0.237
0.108362				0.183082				0.372595
0.134097				0.289476				-0.136967
-0.0573				0.206491				-0.440734
0.121293				0.265228				0.00685222
0.337055				0.504221				0.420891
0.0792662				0.305389				0.54273
-0.0346057				0.127333				-0.427856
-0.0657506				0.252471				-0.367895
0.472468				0.255893				1.79368
-0.00398367				0.202077				0.20242
0.0417278				0.315896				-0.166756
0.178779				0.281549				0.539308
0.0992773				0.496495				0.823434
0.225281				0.532814				0.398626
0.0680988				0.215389				0.195589
0.175489				0.153989				0.0141532
0.0146004				0.345275				-0.0431422
0.33012				0.646132				0.584097
0.0834557				0.240861				0.352966
0.121712				0.207912				-0.31372
0.00529718				0.018675				-0.472078
0.0764306				0.195321				-0.352802
0.224165				0.26616				0.872289
0.0109497				0.30878				-0.15546
0.195394				0.264757				-0.303586
-0.0357718				0.113141				-0.145287
0.114693				0.360677				-0.320417
-0.0427963				0.019829				-0.476473
-0.119581				0.069265				-0.187087
0.204113				0.119416				-0.37781
0.0393243				0.102076				-0.10956
0.492793				0.325464				1.61873
0.0160777				0.038464				-0.252935
0.228681				0.274495				0.670167
0.234454				0.22567				0.610046
0.266735				0.216979				0.348593
0.0781789				0.160452				0.199436
0.0362473				0.439967				-0.288764
0.236147				0.328948				-0.0088075
0.272244				0.291006				1.20998
0.063404				0.126872				-0.156764
-0.0558596				-0.00736				-0.414062
0.17844				0.427504				0.33543
-0.0145373				0.135222				-0.42865
0.306972				0.63312				1.01569
0.193766				0.212696				0.119842
-0.0747447				0.23827				-0.414408
0.0837507				0.389463				0.0327344
0.104123				0.267091				-0.0186883
0.0594018				0.1415				-0.224781
0.00845375				0.048214				-0.444777
0.0706704				0.352309				0.532384
0.0106713				0.164879				-0.377533
0.226136				0.140333				0.328188
0.344729				0.430592				0.188709
0.0524272				0.071734				-0.317331
0.0828259				0.191514				0.568389
0.280895				0.197361				0.570868
-0.0643059				0.102698				-0.447011
0.301417				0.273129				-0.1461
0.00824697				0.227863				0.603745
0.128909				0.539215				0.0632457
0.134545				0.223962				0.244007
0.135832				0.285755				1.16179
0.0474683				0.045208				-0.431865
0.17031				0.130501				0.594374
-0.00663698				0.184889				-0.0532147
0.18134				0.243552				-0.07101
0.261126				0.438435				0.596801
0.0454655				0.15484				-0.114395
-0.0625701				0.067364				-0.466556
-0.121004				0.186				-0.367401
0.155152				0.470931				0.39594
-0.161339				0.043377				-0.371521
0.288461				0.263543				0.444389
0.11862				0.450568				0.731307
0.138682				0.185378				-0.388642
0.216975				0.446389				-0.0882753
0.068573				0.510999				-0.34462
0.0817314				0.281597				-0.178798
0.229303				0.489048				-0.145735
-0.0497424				0.141906				-0.371634
0.0602777				0.183591				-0.41853
0.118467				0.177723				0.0190826
0.0743855				0.140081				0.0738394
-0.050564				0.097841				-0.440355
-0.144269				0.079678				-0.419791
0.181043				0.464422				-0.0520462
-0.171204				0.185682				-0.436104
0.00591628				0.141312				-0.195286
0.232371				0.391253				1.17243
0.029249				0.557786				-0.119325
0.0887699				0.106455				-0.282063
-0.103493				0.220727				-0.164751
0.170828				0.204448				-0.205283
0.278757				0.314102				-0.292939
0.427204				0.305168				1.07072
0.0418811				0.247937				-0.338799
0.0325626				0.210029				-0.362908
0.0275236				0.05924				-0.283596
0.0107298				0.093409				-0.299425
0.252462				0.187723				0.277234
0.305863				0.33569				0.730708
0.0956445				0.24149				0.550267
0.154828				0.125549				-0.382904
0.290235				0.372115				-0.24385
0.308117				0.285144				1.18143
0.0641813				0.167236				-0.42984
0.0414537				0.146418				-0.187081
0.313311				0.674617				0.761877
0.137247				0.246835				0.0697541
0.114873				0.121243				-0.0336126
0.00458327				0.077717				-0.478527
0.023816				0.431567				0.336835
0.163833				0.192947				0.414275
-0.0166737				0.332559				0.682175
-0.0630506				0.215192				-0.219033
0.16554				0.34068				0.209378
0.119354				0.056508				0.366641
0.128533				0.206377				-0.223552
-0.171751				0.284532				-0.467632
0.21126				0.423484				0.85578
-0.0316957				0.037184				0.147848
0.186295				0.474109				0.0426237
-0.0279444				0.058504				-0.467344
0.187932				0.176656				0.0994897
-0.0476342				0.021013				-0.254586
0.0310595				0.161765				0.412105
0.0990014				0.29298				0.184058
0.106571				0.23122				-0.305949
0.0529575				0.127887				0.312022
0.229092				0.277247				-0.12121
0.430629				0.504804				1.25156
0.0176184				0.105307				-0.343679
-0.000885423				0.147287				-0.375512
0.160561				0.311815				0.0856905
0.13383				0.185283				-0.0816163
-0.0105434				0.105261				-0.296025
0.13608				0.323432				0.405871
0.119735				0.348837				-0.438706
0.0285883				0.209716				-0.245475
0.139776				0.422527				1.02333
0.239119				0.275483				0.107394
0.160054				0.181297				0.378363
0.216128				0.348104				0.754469
0.240574				0.149351				0.137571
0.110628				0.18431				0.613273
0.229724				0.377148				0.0608954
0.171531				0.534371				0.422453
0.401171				0.244871				1.66217
-0.197198				0.100759				-0.457107
0.0213564				0.145195				-0.326574
0.150624				0.140195				-0.451753
0.27296				0.379035				0.309754
0.169377				0.225426				0.0393914
0.0754694				0.329603				-0.237186
0.204476				0.35029				0.571979
0.139447				0.219454				0.979199
0.0588282				0.286435				-0.0663225
0.0532387				0.152251				-0.194653
0.0564323				0.193777				0.355681
0.0694562				0.354492				0.747733
[truncated: 1,338 more rows]

## Sheet: Figure 6
6a
Day	KO-Vector										KO-Tmem87a-Flag										KO-Vector + Anti-PD-1									KO-Tmem87a-Flag + Anti-PD-1
7	43.1854	21.5744	15.2518	11.7802	15.8608	15.3164	29.5773	11.2552	12.4043		56.6784	17.6923	31.8291	25.6	58.0426	52.8231	66.2794	50.0476	42.4699			3.40658	9.41015		4.33485	2.34988				19.1881	23.3266	10.4838	30.5434	37.1742	34.7923	30.2616	29.6297	48.6423
9	79.5073	22.3906	49.403	25.2056	17.5956	52.116	56.8429	107.32	15.4301		70.5027	52.3107	66.6013	196.585	61.195	81.0679	86.552	138.758	54.7713		4.93728	4.64834	13.0465	5.65536	11.0829	4.32522		3.4225		41.6347	24.7781	11.377	104.106	90.9791	40.4651	37.1498	46.5802	114.038
11	207.103	27.6635	77.0698	115.047	20.2184	147.171	107.974	170.042	15.4928		95.1213	124.911	197.778	512.614	83.79	83.5481	101.704	144.202	107.809		6.61404	7.14566	17.7396	5.98802	14.8568	5.42		10.5018		65.1879	42.4462	13.6638	162.066	159.051	60.6893	52.48	59.213	116.868
13	739.054	53.3053	348.886	171.048	27.2173	229.154	209.867	254.805	20.4732		138.258	195.799	462.317	1240.64	172.143	126.072	117.135	446.218	163.799		7.12916	9.58837	37.7538	6.1664	33.5927	6.12481	7.34246	13.3864		150.403	48.5222	18.9608	212.591	297.176	121.245	58.2278	244.402	233.019
15	949.65	53.5265	872.622	397.117	44.3263	345.969	427.783	606.723	33.6689		464.116	315.606	863.441	1962.92	490.731	187.541	194.458	971.741	284.419		19.8785	9.7682	89.5839	16.0775	70.7789	6.98693	7.40757	22.8658		208.768	84.0763	63.132	304.651	778.871	215.966	64.9585	337.345	729.124
17	1760.53	72.8704	1084.4	800.053	50.4705	537.023	652.637	1060.5	42.4952		967.324	635.107	1410.02	3084.09	1900.93	444.817	425.124	925.749	331.37		21.3124	13.1873	97.8904	22.6748	80.8992	8.33914	9.33782	29.3864		456.197	117.289	179.682	378.076	871.943	290.542	111.436	454.051	1006.14
6b
Day	KO-Vector	KO-Tmem87a-Flag	KO-Vector + Anti-PD-1	KO-Tmem87a-Flag + Anti-PD-1
17	1
17	1
17	1
21	1
21	1
25	1
27	1
27	1
29	1
13		1
15		1
17		1
17		1
17		1
19		1
21		1
21		1
23		1
27			1
27			1
29			1
33			1
37			1
37			1
43			1
43			1
47			1
17				1
19				1
23				1
25				1
25				1
31				1
31				1
35				1
39				1
31				1
31				1
35				1
39				1
6c
	KO-Vector						KO-Tmem87a-Flag						KO-Vector + Anti-PD-1						KO-Tmem87a-Flag + Anti-PD-1
CD8+	13	18.9	10.2	17.9	15.9		5.31	5.13	6.92	15.3	5.05		26.2	15.2	9.75	20.5			20.6	6.75	9.74	10.1	17.2
CD4+	5.46	14.3	8.53	9.29	5.72		8.91	12.9	8.19	8.64	13.5		11.9	23.4	29.6	12.9			14.3	5.1	6.76	9.13	11
6d
	KO-Vector						KO-Tmem87a-Flag						KO-Vector+Anti-PD1						KO-Tmem87a-Flag+Anti-PD1
Treg	0.24	0.46	0.28	0.88	0.76		0.36	0.36	0.41	0.58	0.43		0.38	0.084	0.28	0.54	0.23		0.8	1.14	0.89	0.75	0.33
DC	1.93	1.84	3.89	1.95	2.02		2.25	2.96	3.91	3.54	2.16		3.37	3.24	3.48	3.46	3.25		1.27	3.04	3.17	2.64	3.45
NK	16.6	8.3	9.4	9.56	7.34		5.94	6.05	8.94	6.71	6.78		9.46	7.18	10.1	8.38	6.1		12.8	10.1	7.98	8.21	11.4
Macrophage	26.8	15.1	22.5	27.7	21.8		20.5	21	24.5	19.5	26.2		18.1	14.2	19.2	21	17.1		17.5	23.4	16.1	17.8	12.8
PMN-MDSC	2.13	2.91	3.52	8.88	6.54		11.9	15.8	11.9	6.88	11.6		2.73	4.57	2.08	2.34	2.31		3.91	7.51	3.46	2.12	1.01
M-MDSC	15.1	5.51	13.7	7.11	5.55		4.28	4.55	6.52	5.91	5.79		8.52	6.8	11.1	10.4	8.61		8.42	8.56	7.31	10.4	7.57
6e
	KO-Vector						KO-Tmem87a-Flag						KO-Vector + Anti-PD-1						KO-Tmem87a-Flag + Anti-PD-1
CD8+	32	41.4	28.4	32	16.2		11.1	5.14	7.95	13.2	17		38.3	44.3	38.8	61.8			15.1	20.3	21.7	12	21
CD4+	7.82	11.8	6.93	14.8	6.28		2.67	1.08	1.09	3.33	4.33		28.4	23.8	17.2	24.2			1.89	6.84	5.74	2.2	7.45
6g
Day	Tmem87a KO											Tmem87a KO+Anti-PD1										Tmem87a KO+Anti-PD1+Anti-CD8α										Tmem87a KO+Anti-PD1+Anti-CD4										Tmem87a KO+Anti-PD1+Anti-NK1.1
7	125.44	13.5	121.49	90.397	45.259	28.98	53.895	83.856	14.752	55.931		25.948		5.9262		4.8318	25.235	21.952	61.52	7.8125		51.252	11.453	11.453	123.1	29.842	59.185	94.229	95.289	26.483		50.214	11.82		19.307	13.576	23.523	6.826	15.852	91.537		8.0971		21.438	30.581	10.062	7.4435	19.343	34.059
9	255.9	78.732	282.04	248.54	207.54	144.43	206.34	166.49	91.125	167.63		67.822	30.238	13.5		15.332	90.038	47.2	111.25	18.798		119.16	39.477	32	255.4	45.241	127.44	251.35	137.58	76.192		87.153	47.722		49.663	29.791	47.409	28.312	54.511	194.12		30.169		81.396	51.84	28.312	23.328	48.292	74.251
11	474.04	95.992	473.06	643.47	370.66	388.8	405.22	421.27	396.56	565.79		261.56	31.232	29.66	17.969	52.65	139.97	86.063	242.94	34.461		264.38	115.2	27.436	464	124.03	298.25	507.84	326.59	168.2		53.792	19.652		32	21.438	119.16	16.384	69.696	247.8		45.563		151.84	56.7	32.856	48.668	70.875	291.2
13	909.56	161.6	821.18	1042.8	585.23	511.49	847.93	944.78	546.84	962.28		469.28	34.102	66.326	55.296	42.592	323.44	402.18	569.18	51.912		565	210.94	51.912	951.81	282.3	720.13	663.06	1003.5	563.55		62.422	52		109.65	13.5	137.31	13.5	89.856	400.01		61.763		162.66	113.49	51.912	150.38	262.61	543.96
15	1773	169.1	1867	1811	1127	919.1	1759	1808	1210	2014		986.2	28.9	202.6	106.4	82.47	685	760.4	720.3	62		699.8	455.1	63.48	1804	892.3	1619	1356	1517	1016		93.29	81.12	13.1	115.3	21.44	162.7	13.8	173	514.6		152.8	52.57	339.6	87.81	130.1	310.4	554.5	733.2
6h
Control	Anti-PD1	Anti-PD1+Anti-CD8α	Anti-PD1+Anti-CD4	Anti-PD1+Anti-NK1.1
1.68	0.9	1.42	0.48	0.8
1.63	0.78	1.14	0.16	0.6
1.61	0.66	1.1	0.12	0.46
1.58	0.45	0.95	0.12	0.2
1.38	0.13	0.68	0.05	0.16
1.29	0.08	0.67	0.04	0.15
0.94	0.04	0.56	0.008	0.11
0.81	0.04	0.28	0.005	0.07
0.66	0.01	0.03	0.003	0.06
0.12				0.01
[truncated: 2 more columns]

## Sheet: Figure 7
7a
	Malignant cells	Immune cells	Stromal cells
PAAD_GSE141017	0.62293	0.12507	0.37017
PAAD_GSE165399	0.60351	0.22828	0.39095
PAAD_GSE154778	0.45567	0.20471	0.4245
CRC_GSE180665	0.59951	0.20957	0.51411
LIHC_GSE146409	0.40482	0.13326	0.26318
OV_GSE130000	0.4663	0.15687	0.35566
NSCLC_GSE127465	0.61667	0.20639	0.3892
NSCLC_GSE148071	0.48041	0.21842	0.34932
SKCM_GSE115978	0.51723	0.27067	0.43292
SKCM_GSE72056	0.42727	0.2155	0.29102
UVM_GSE160883	0.80326	0.55378	0.62206
7b			7d			7e				7f				7g
R	NR		Non-PD	PD		Day	TMEM87Alow	TMEM87Ahi		Day	TMEM87Alow (n=58)	TMEM87Ahi (n=38)		Day	TMEM87Alow	TMEM87Ahi
16.1769	14.8872		105.51	198.33		610	0			215	0			2287	0
15.3977	16.4284		117.83	137.94		891	0			333	1			588	1
20.7504	32.8323		135.11	133.83		480	0			117	0			2180	0
18.0774	8.35642		153	113.57		405	1			121	1			2277	0
36.2536	39.5932		153.5	111.33		612	0			260	1			1840	0
21.0486	34.8372		59.598	127.13		604	1			414	0			174	1
27.284	18.138		91.658	128.16		1476	0			153	1			2237	0
18.2498	18.3578		92.376	147.99		356	0			90	0			1858	0
14.4173	43.6825		102.35	148.88		966	0			259	1			2256	0
16.9792	38.7647		105.66	148.93		718	1			582	0			427	1
23.5219	46.3241		107.92	153.23		913	0			363	0			789	1
11.9827	45.0947		108.59	186.62		729	0			324	0			2356	0
17.6072	46.4366		108.72	150.49		730	0			277	0			555	1
18.0462	17.7034		109.28	148.16		599	0			333	0			1889	0
5.89797	28.4775		114.42	139.31		338	0			349	0			1015	1
8.99932	29.4237		118.34			709	0			92	1			518	1
20.4104	15.9412		121.01			339	0			194	1			1055	1
23.7872	16.598		121.58			244	0			28	1			227	1
27.9585	40.5812		122			292	1			140	1			441	1
15.6218	25.9432		122.04			284	0			475	0			1872	0
31.2038	26.0437		123.7			55	0			30	1			1782	0
14.6868	2.84363		124.4			812	0			120	1			513	1
22.5547	24.6169		126.12			373	0			179	0			2176	0
	17.1241		130.53			368	0			245	0			2293	0
	14.8635		136.57			689	0			147	0			2392	0
	25.0598		136.86			673	0			127	0			1874	0
	24.1804		137.52			373	1			450	0			2320	0
	19.1099		139.92			513	0			168	0			1845	0
	15.794		140.39			787	0			121	1			1672	0
	28.6828		140.95			1331	0			701	0			1889	0
	21.7849		141.37			171	0			46	1			487		1
	34.7923		141.91			1424	0			111	0			188		1
	29.8381		142.48			53	0			85	0			486		1
	27.231		143.47			606	1			247	0			31		1
	32.1057		147.59			304	1			268	1			2045		1
	27.6731		147.86			593	1			427	0			13		1
	63.2037		151.71			545	0			212	1			1042		1
	47.1603		152.85			763	0			159	1			2309		0
	19.9435		154.37			220	0			486	0			1886		0
	20.7274		156.25			159	1			337	1			394		1
	26.9718		161.7			700	0			747	1			439		1
	26.6918		162.74			655	0			55	1			386		1
	27.0443		69.939			1461	0			70	1			2138		0
	26.8124		83.079			623	1			315	1			2295		0
	22.4019		93.428			393	0			174	1			30		1
	28.6137		99.655			681	0			413	0			738		1
	19.158		99.944			926	0			579	0			2265		0
	18.1987		100.62			891	1			319	0			739		1
	28.093		101.9			971	0			298	1			2209		0
	29.92		106.64			434	0			106	1			1412		1
	21.3143		109.82			301	1			297	0			1547		1
	49.9783		112.95			190	1			124	0			2011		1
	45.8346		116.61			704	0			214	1			1847		0
	58.7996		120.02			715	0			53	1			389		1
	59.2981		122.97			294	0			43	1			2234		0
	19.762		125.33			178	0			148	1			463		1
	18.7194		125.64			501	0			454	1			2279		0
	31.3593		129.73			334	0			83	0
	49.0637		131.14			909	0			154		1
	23.3215		140.71			85	0			239		0
	24.8288		141.62			108	0			192		1
	19.9503		145.48			259		1		167		1
	21.1139		146.34			306		1		124		1
	30.6876		149.57			290		1		60		0
	41.62		149.66			260		1		192		1
	27.3064		151.97			317		1		220		0
	25.7611		153.51			74		1		161		1
	12.9059		159.97			360		0		296		0
	17.5108		167.01			633		0		136		1
	18.9686		172.15			633		1		216		0
	33.7453					911		0		22		1
	26.8113					742		1		45		1
	30.6438					824		0		159		1
	18.6078					96		1		43		1
	27.0856					60		1		194		1
	23.6076					163		0		188		0
	36.6697					242		0		44		0
	33.0666					667		0		170		1
	29.7965					213		0		97		0
	34.9901					70		0		262		0
	36.3783					312		0		242		1
	35.1616					728		0		168		1
						272		0		257		1
						402		1		24		1
						562		0		195		1
						478		1		176		1
						36		1		150		1
						355		0		249		1
						331		1		290		0
						323		1		525		0
						671		0		191		1
						1408		0		204		1
						291		0		80		0
						956		0		397		0
						740		1		43		1
						421		1		61		1
						94		0
						456		0
						242		0
						362		1

## Sheet: Extended Data Fig 1
1a							1b							1d			1e						1f							1g							1i				1l
up			down				up			down				Control	RSL3		Distance	B4galt1-BFP	C11-oxidized	Lysotracker			up			down				up			down				pH	SEP/mCherry			RSL3(h)
Distance	B4galtT1-BFP	TGN38	Distance	B4galt1-BFP	TGN38		Distance	B4galtT1-BFP	Lysotracker	Distance	B4galtT1-BFP	Lysotracker		1.951	26.366		0	0	32.9056	0			Distance	B4galt1-mCherry-SEP	TGN38	Distance	B4galt1-mCherry-SEP	TGN38		Distance	Lysotracker	B4galt1-mCherry-SEP	Distance	Lysotracker	B4galt1-mCherry-SEP		5.5	0.298016			0	1	2	4	BafA1
0	0	0.0837	0	0	0		0	0	0	0	0	0		1.281	20.834		0.031	0	35.693	0			0	0	0	0	0	0		0	0	0	0	0	0		6	0.460967			6.14342	6.37055	6.81208	6.8975	7.22621
0.0353	0	0	0.0353	0.0124	0		0.0413	0	0	0.0413	0	0		1.64	19.489		0.0619	0	32.6853	0			0.03099	0	0	0.03099	0	0		0.0353	0	0	0.0353	0	0		6.5	1.24747			6.18444	6.27465	6.79563	6.97212	7.22149
0.0706	0	0	0.0706	0.5968	0		0.0826	0	0	0.0826	0	0		0.223	15.358		0.0929	0	35.2584	0			0.06198	0	0	0.06198	0	0		0.0707	0	0	0.0707	0	0		7	1.69739			6.1356	6.25342	6.82431	6.91457	7.01342
0.1059	0	0	0.1059	0.0872	0		0.124	0	0	0.124	0	0		0.779	27.993		0.1238	0	34.0608	0			0.09298	0	0	0.09298	0	0		0.106	0	0	0.106	0	0
0.1412	0	0	0.1412	0.4733	0		0.1653	0	0	0.1653	0	0		1.714	9.315		0.1548	0	31.8712	0			0.12397	0	0	0.12397	0.3136	0		0.1413	0	0	0.1413	0	0		1j				1m
0.1765	0	0	0.1765	0.1064	0		0.2066	0	0	0.2066	0	0		1.833	20.485		0.1858	0	30.8178	0			0.15496	0	0	0.15496	0.7299	0.016		0.1767	0	0	0.1767	0	0		pH	SEP/mCherry			Control	RSL3	Fer1	RSL3+Fer1
0.2118	0	0	0.2118	0.1229	0		0.2479	0	0	0.2479	0	0		0.962	25.203		0.2167	0	32.7734	0			0.18595	0	0	0.18595	0.9726	0.486		0.212	0	0	0.212	0	0		5.5	0.382974			6.14021	6.99924	6.15704	6.21105
0.2471	0	0	0.2471	0.0821	0		0.2893	0	0	0.2893	0	0		0.798	12.985		0.2477	0	30.7712	0			0.21694	0	0	0.21694	0.9957	3.557		0.2473	0	0	0.2473	0	0		6	0.393041			6.17015	7.06659	6.17194	6.18541
0.2824	0	0	0.2824	0.0862	0		0.3306	0	0.0591	0.3306	0	0		0.977	43.763		0.2786	0	29.3402	0			0.24793	0	0	0.24793	5.8256	3.326		0.2827	0	0	0.2827	0	0		6.5	0.643001			6.19622	7.01586	6.18938	6.18056
0.3176	0	0	0.3176	0	0		0.3719	0	4.3607	0.3719	0	0		0.979	45.962		0.3096	0	31.332	0			0.27893	0	0	0.27893	13.2126	6.509		0.318	0	0	0.318	0	0		7	1.09363
0.3529	0	0	0.3529	0	0		0.4132	0	18.5046	0.4132	0	0		0.385	21.211		0.3406	0	29.8844	0			0.30992	0	0	0.30992	12.5302	13.301		0.3534	0	0	0.3534	0	0
0.3882	0	0	0.3882	0.1457	0		0.4545	0	39.692	0.4545	0	0		0.302	27.748		0.3715	0	33.669	0			0.34091	0	0	0.34091	15.2853	20.345		0.3887	0	0	0.3887	0	0		1k
0.4235	0	0	0.4235	4.9109	0		0.4959	0	65.7876	0.4959	0	0		0.434	22.519		0.4025	0	30.9409	0			0.3719	0	0	0.3719	13.4295	29.783		0.424	0	0	0.424	0	0		pH	SEP/mCherry
0.4588	0	0	0.4588	3.8503	0.1169		0.5372	0	82.2444	0.5372	0	0		0.599	9.154		0.4334	0	29.7517	0			0.40289	0	0	0.40289	7.6895	33.255		0.4594	0	0	0.4594	0	0		5.5	0.607515
0.4941	0	0	0.4941	4.0041	1.4347		0.5785	0	85.9639	0.5785	0	0		0.466			0.4644	0	30.6118	0			0.43388	0	0	0.43388	20.7682	52.655		0.4947	0	0	0.4947	0	0		6	0.681745
0.5294	0	0	0.5294	2.332	8.3778		0.6198	0	77.2931	0.6198	0	0		0.101			0.4954	0	33.8764	0			0.46488	0	0	0.46488	34.885	61.794		0.53	0	0	0.53	0	0		6.5	1.25805
0.5647	0	0	0.5647	12.7048	14.8253		0.6612	0	55.8791	0.6612	0	0					0.5263	0	37.0793	0			0.49587	0	0	0.49587	31.609	77.104		0.5654	0	0	0.5654	0	0		7	1.62539
0.6	0	0	0.6	11.5288	25.9829		0.7025	0	33.8746	0.7025	0	0					0.5573	0	37.359	0.85			0.52686	0	0	0.52686	39.8343	77.989		0.6007	0.0007101	0	0.6007	0	0
0.6353	0	0	0.6353	33.3941	35.9021		0.7438	0	16.7252	0.7438	0	0					0.5882	0	40.1219	5.554			0.55785	0	0	0.55785	45.5172	85.6		0.636	0	0	0.636	0	0
0.6706	0	0	0.6706	28.7884	48.7735		0.7851	0	4.9136	0.7851	0	0					0.6192	0	33.4379	8.793			0.58884	0	0	0.58884	54.8377	90.512		0.6714	0	0	0.6714	1.125	0
0.7059	0.0113	0	0.7059	52.3713	60.5487		0.8264	0	0.2762	0.8264	0	0					0.6502	0	33.4173	9.898			0.61983	0	0	0.61983	60.4591	98.082		0.7067	0	0	0.7067	3.683	0
0.7412	3.1282	0	0.7412	66.7057	69.3545		0.8678	0	0	0.8678	0	0					0.6811	0	32.9141	6.674			0.65083	0	0	0.65083	49.9849	94.82		0.742	0	0	0.742	10.157	0
0.7765	0.4101	0	0.7765	81.3017	80.4465		0.9091	0	0	0.9091	0	0					0.7121	0	35.3182	13.258			0.68182	0	0	0.68182	57.3759	95.625		0.7774	0	0	0.7774	3.584	0
0.8118	0.2499	0	0.8118	80.0804	83.3645		0.9504	0	0	0.9504	0	0					0.743	0	36.6351	22.878			0.71281	0	0	0.71281	66.9994	106.795		0.8127	0	0	0.8127	6.439	0
0.8471	2.2933	0	0.8471	77.8036	83.6227		0.9917	0	0	0.9917	0	0					0.774	0	34.3604	31.005			0.7438	0	0.144	0.7438	50.0555	104.052		0.8481	0	0	0.8481	38.534	0
0.8824	1.3132	0	0.8824	83.6334	84.2654		1.0331	0	0	1.0331	0	0					0.805	0	37.2314	30.683			0.77479	0.0315	1.452	0.77479	50.2459	106.662		0.8834	0	0	0.8834	53.504	0
0.9176	6.0718	0	0.9176	84.9593	84.7557		1.0744	0	0	1.0744	0	0					0.8359	0	39.2404	33.969			0.80579	0.1937	4.389	0.80579	70.9422	100.194		0.9187	0	0	0.9187	57.528	0
0.9529	4.4658	0	0.9529	83.7736	84.9153		1.1157	0	0	1.1157	0	0					0.8669	0	38.0838	36.335			0.83678	0.9064	8.913	0.83678	60.8705	94.142		0.9541	0	0	0.9541	89.23	0
0.9882	17.8926	0	0.9882	82.2339	84.8986		1.157	0	0	1.157	0	0					0.8978	0	36.2635	39.021			0.86777	3.1541	36.734	0.86777	62.436	81.883		0.9894	0	0	0.9894	106.359	0
1.0235	13.4901	0	1.0235	81.158	84.9911		1.1983	0	0	1.1983	0	0					0.9288	0	35.9105	57.308			0.89876	6.5277	52.541	0.89876	57.3723	73.293		1.0247	0	0	1.0247	113.166	0
1.0588	22.7682	0	1.0588	82.9913	85		1.2397	0	0	1.2397	0	0					0.9598	0	36.9378	67.563			0.92975	18.7909	77.225	0.92975	58.2872	71.331		1.0601	0	0	1.0601	148.188	0
1.0941	30.5771	0.9192	1.0941	85	85		1.281	0	0	1.281	0	0					0.9907	0	42.1103	80.707			0.96074	32.4332	101.107	0.96074	55.0896	58.934		1.0954	0	0	1.0954	150.753	0
1.1294	36.5886	3.9259	1.1294	78.9012	85		1.3223	0	0	1.3223	0	0					1.0217	0	44.7895	91.482			0.99174	37.8169	96.004	0.99174	52.4545	51.442		1.1307	0	0	1.1307	148.486	0
1.1647	44.7899	11.9918	1.1647	76.4334	85		1.3636	0	0	1.3636	0	0					1.0526	0	42.8379	101.787			1.02273	31.7661	105.86	1.02273	48.4292	53.401		1.1661	0	0	1.1661	157.069	0
1.2	49.8034	17.7961	1.2	80.9191	85		1.405	0	0	1.405	0	0					1.0836	0	46.3077	115.068			1.05372	45.1839	103.054	1.05372	34.2962	37.491		1.2014	0	0	1.2014	163.117	0
1.2353	56.7121	24.325	1.2353	80.3836	85		1.4463	0	0	1.4463	0	0					1.1146	0	46.4247	125.368			1.08471	48.972	122.052	1.08471	36.2526	28.485		1.2367	0	0	1.2367	163.507	0
1.2706	63.6779	30.6347	1.2706	73.3004	85		1.4876	0	0	1.4876	0	0					1.1455	0	50.384	128.567			1.1157	54.2497	136.806	1.1157	55.4871	18.161		1.2721	0	0	1.2721	169.146	0
1.3059	61.3695	38.7381	1.3059	63.457	85		1.5289	0	0	1.5289	0	0					1.1765	0	49.9229	125.724			1.14669	58.0421	154.694	1.14669	42.4709	10.481		1.3074	0	0	1.3074	153.969	0
1.3412	60.7201	47.9293	1.3412	57.1631	85		1.5702	0	0	1.5702	0	0					1.2074	0	52.4354	134.526			1.17769	52.0316	117.593	1.17769	17.3658	5.155		1.3428	0	0	1.3428	140.128	0
1.3765	67.0392	51.5388	1.3765	52.0339	84.8528		1.6116	0	0	1.6116	0	0					1.2384	0	47.4461	132.513			1.20868	45.1472	115.638	1.20868	22.2433	2.84		1.3781	0	0	1.3781	147.102	0
1.4118	68.3353	57.6817	1.4118	53.0706	85		1.6529	0.876	0	1.6529	0	0					1.2693	0	49.7108	124.652			1.23967	39.5139	121.237	1.23967	15.0674	0.148		1.4134	0	0	1.4134	160.5	0
1.4471	66.7429	62.198	1.4471	43.5236	84.8669		1.6942	2.724	0	1.6942	0	0					1.3003	0	51.0898	116.158			1.27066	31.8765	115.494	1.27066	23.7476	0		1.4488	0	0	1.4488	167.812	0
1.4824	62.9523	65.3348	1.4824	49.6919	84.0094		1.7355	4.951	0	1.7355	0	0					1.3313	0	45.5668	106.098			1.30165	33.2427	104.69	1.30165	16.4175	0		1.4841	0	0	1.4841	150.867	0
1.5176	61.3329	68.2528	1.5176	38.1932	83.0014		1.7769	6.886	0	1.7769	0	0					1.3622	0	48.6021	87.635			1.33264	20.8917	94.256	1.33264	7.4989	0		1.5194	0	0	1.5194	155.747	0
1.5529	71.7198	72.2485	1.5529	49.4832	81.5568		1.8182	8.206	0	1.8182	0	0					1.3932	0	45.7589	86.854			1.36364	8.5192	75.124	1.36364	6.4825	0		1.5548	0	0	1.5548	159.847	0
1.5882	77.1675	76.1895	1.5882	37.1214	82.4657		1.8595	8.623	0	1.8595	0.001	0					1.4241	0	41.7141	74.028			1.39463	13.3095	32.388	1.39463	4.6628	0		1.5901	0	0	1.5901	143.108	0
1.6235	82.8139	82.3801	1.6235	35.2323	76.7448		1.9008	8.58	0	1.9008	0.7538	0					1.4551	0	40.4525	57.814			1.42562	4.9832	36.408	1.42562	1.087	0		1.6254	0	0	1.6254	142.188	0
1.6588	82.7837	82.5717	1.6588	21.0132	67.5316		1.9421	8.296	0	1.9421	4.9058	0					1.4861	0	44.642	46.445			1.45661	2.188	23.833	1.45661	0.7753	0		1.6608	0	0	1.6608	137.699	0
1.6941	84.6072	82.8755	1.6941	29.6241	53.3901		1.9835	8.254	0	1.9835	12.2818	0					1.517	0	42.2511	31.318			1.4876	0	14.512	1.4876	0.3919	0		1.6961	0	0	1.6961	147.782	0
1.7294	85	83.9618	1.7294	16.9957	34.1694		2.0248	9.165	0	2.0248	24.6801	0					1.548	0	43.8493	25.923			1.5186	0	5.178	1.5186	0	0		1.7314	0	0	1.7314	143.748	0
1.7647	85	84.8282	1.7647	12.9666	17.2823		2.0661	10.97	0	2.0661	40.7052	0.0163					1.5789	0	37.1729	19.415			1.54959	0	0.198	1.54959	0.0024	0		1.7668	0	0	1.7668	121.996	0
1.8	85	84.7684	1.8	14.4495	10.2375		2.1074	13.943	0	2.1074	58.3295	1.093					1.6099	0	44.228	14.131			1.58058	0	0	1.58058	0.2427	0		1.8021	0	0	1.8021	119.537	0
1.8353	84.1467	84.5098	1.8353	18.9571	4.6972		2.1488	17.876	0	2.1488	74.6284	2.7554					1.6409	0	44.0372	8.545			1.61157	0	0	1.61157	0.0244	0		1.8375	0	0	1.8375	115.117	0
1.8706	84.7201	84.9178	1.8706	5.4103	1.7863		2.1901	22.817	0	2.1901	87.0147	5.41					1.6718	0	39.995	4.168			1.64256	0	0	1.64256	0	0		1.8728	0	0	1.8728	77.628	0
1.9059	79.0673	84.9972	1.9059	1.358	0.0771		2.2314	29.447	0	2.2314	94.1947	7.9102					1.7028	0	44.0867	0.42			1.67355	0	0	1.67355	0.0617	0		1.9081	0	0	1.9081	83.341	0
1.9412	82.9237	84.8727	1.9412	0.5743	0.0877		2.2727	38.666	0	2.2727	96.1612	9.9458					1.7337	0	44.8217	0.217			1.70455	0	0	1.70455	0.203	0		1.9435	0	0	1.9435	89.664	0
1.9765	85	84.9495	1.9765	0.7786	0		2.314	52.15	0	2.314	95.7174	11.1242					1.7647	0	49.4034	0			1.73554	0	0	1.73554	0	0		1.9788	0	0.2192	1.9788	54.826	0
2.0118	85	84.9161	2.0118	1.6475	0		2.3554	69.41	0	2.3554	93.632	11.5207					1.7957	0	45.9066	0			1.76653	0	0	1.76653	0.0857	0		2.0141	0	0.1079	2.0141	43.057	0
2.0471	84.726	85	2.0471	2.6887	0		2.3967	87.187	0	2.3967	89.7802	11.2952					1.8266	0.196	47.3362	0			1.79752	0	0	1.79752	0.5785	0		2.0495	0	1.1845	2.0495	23.202	0
2.0824	79.027	85	2.0824	0	0		2.438	98.699	0	2.438	85.5381	10.3992					1.8576	4.625	54.5196	0.225			1.82851	0	0	1.82851	0.2176	0		2.0848	0	3.5332	2.0848	17.239	0
2.1176	83.9215	85	2.1176	0	0		2.4793	104.678	0	2.4793	79.7524	9.2462					1.8885	13.975	55.226	0.204			1.8595	0	0	1.8595	0	0		2.1201	0	6.3931	2.1201	1.283	0
2.1529	81.9747	85	2.1529	0	0		2.5207	107.451	0	2.5207	73.3511	8.1223					1.9195	27.889	55.9644	0			1.8905	0	0	1.8905	0	0		2.1555	0	13.9799	2.1555	2.086	0
2.1882	80.896	85	2.1882	0	0		2.562	107.595	0	2.562	66.6495	7.189					1.9505	49.155	59.4363	0			1.92149	0	0	1.92149	0.2291	0		2.1908	0	17.3367	2.1908	0	0
2.2235	82.0754	85	2.2235	0	0		2.6033	104.656	0	2.6033	60.6443	6.7222					1.9814	75.15	65.6942	0			1.95248	0	0	1.95248	0.981	0		2.2261	0	22.5132	2.2261	0	0
2.2588	83.9858	85	2.2588	0	0.0113		2.6446	100.173	0	2.6446	56.0489	6.464					2.0124	95.702	62.7068	0			1.98347	0	0	1.98347	0.6274	0		2.2615	0	32.4874	2.2615	10.451	0
2.2941	84.1301	84.9622	2.2941	0	2.3648		2.686	96.849	0	2.686	53.3657	6.7375					2.0433	119.376	65.3984	0.231			2.01446	0	0	2.01446	0.6094	0		2.2968	0	43.6723	2.2968	7.477	0
2.3294	83.689	84.8436	2.3294	0	5.4435		2.7273	95.742	0	2.7273	52.2066	7.5049					2.0743	135.577	72.4071	2.027			2.04545	0	0	2.04545	1.6894	0		2.3322	0	52.9533	2.3322	6.647	0
2.3647	84.9557	84.8054	2.3647	0	10.9625		2.7686	95.734	0	2.7686	52.9444	8.5996					2.1053	152.211	71.0598	2.729			2.07645	0	0	2.07645	3.0977	0		2.3675	0	59.578	2.3675	0	0
2.4	84.0613	78.9444	2.4	0	18.3762		2.8099	96.013	0	2.8099	54.7525	9.7503					2.1362	155.678	72.0516	2.015			2.10744	0	0	2.10744	14.0846	0		2.4028	0	70.0673	2.4028	0	0
2.4353	76.0388	69.3933	2.4353	0.0448	30.0125		2.8512	95.464	0	2.8512	57.9822	10.9438					2.1672	166.154	76.3849	0.264			2.13843	0	0	2.13843	4.0725	0		2.4382	0	74.4294	2.4382	0	0
2.4706	80.3504	64.3251	2.4706	1.4859	38.6599		2.8926	93.685	0	2.8926	62.0493	11.763					2.1981	168.465	78.9929	0.053			2.16942	0	0	2.16942	16.7852	0		2.4735	0	80.3004	2.4735	0	0
2.5059	79.4344	53.114	2.5059	0.6131	51.3407		2.9339	90.253	0	2.9339	67.3436	12.1692					2.2291	166.115	74.8171	0.998			2.20041	0	0	2.20041	9.141	0		2.5088	0	82.6966	2.5088	0	0
2.5412	74.9457	41.3682	2.5412	0	58.6032		2.9752	84.665	0	2.9752	73.5557	12.2213					2.2601	166.033	72.6256	1.766			2.23141	0	0.471	2.23141	13.0485	0		2.5442	0	81.5128	2.5442	2.027	0
2.5765	75.3853	33.926	2.5765	0.7915	68.1075		3.0165	75.374	0	3.0165	79.9525	11.8778					2.291	164.464	70.86	0.776			2.2624	0.2673	0.271	2.2624	19.0288	0		2.5795	0	81.3879	2.5795	1.857	0
2.6118	68.8536	25.5179	2.6118	5.7093	78.9346		3.0579	61.613	0	3.0579	86.4973	11.111					2.322	163.471	70.5261	0.738			2.29339	1.2707	5.806	2.29339	15.1088	0		2.6148	0	83.8295	2.6148	4.767	0
2.6471	57.3294	18.8028	2.6471	13.1404	83.7716		3.0992	44.252	0	3.0992	91.418	9.8686					2.3529	164.405	69.9233	0.062			2.32438	0	8.527	2.32438	17.5393	0		2.6502	0	82.9666	2.6502	1.484	0
2.6824	44.604	13.7074	2.6824	14.4151	83.5341		3.1405	26.695	0	3.1405	94.1379	8.5649					2.3839	147.977	69.8407	0.078			2.35537	0.1119	7.031	2.35537	11.4932	0		2.6855	0	83.2949	2.6855	0.133	0
2.7176	38.3651	10.8601	2.7176	22.0168	84.7786		3.1818	12.966	0	3.1818	93.2161	7.099					2.4149	139.999	63.2546	0			2.38636	0.0602	26.241	2.38636	21.4692	0		2.7208	0	82.4573	2.7208	3.892	0
2.7529	30.3625	6.4403	2.7529	27.1505	84.9031		3.2231	4.632	0	3.2231	89.3421	5.6702					2.4458	128.645	61.4482	0			2.41736	1.0389	26.586	2.41736	21.8467	0		2.7562	0	79.0665	2.7562	1.16	0
2.7882	23.7433	4.372	2.7882	34.1013	84.8833		3.2645	0.75	0	3.2645	82.9829	4.507					2.4768	103.532	56.0445	0			2.44835	6.4227	38.262	2.44835	8.8948	0		2.7915	0	78.6169	2.7915	3.799	0
2.8235	19.68	3.7213	2.8235	53.4171	85		3.3058	0	0	3.3058	76.3865	3.5544					2.5077	86.882	55.4696	0			2.47934	5.8489	49.847	2.47934	10.3236	0		2.8269	0	69.6236	2.8269	1.972	0
2.8588	12.8062	1.3835	2.8588	62.055	84.6854		3.3471	0	0	3.3471	70.7264	2.9173					2.5387	61.232	60.4422	0			2.51033	3.8361	88.05	2.51033	13.027	0		2.8622	0	71.1471	2.8622	0.045	0
2.8941	8.3946	0.965	2.8941	66.8174	84.838		3.3884	0	0	3.3884	66.3993	2.3822					2.5697	50.331	53.7504	0			2.54132	8.7163	105.619	2.54132	8.7943	0		2.8975	0	61.7119	2.8975	7.169	0
2.9294	4.9895	1.6863	2.9294	72.4011	84.975		3.4298	0	0	3.4298	63.6979	2.2125					2.6006	39.974	54.1197	0			2.57231	4.2569	117.143	2.57231	9.1786	0		2.9329	0	53.8436	2.9329	12.283	0
2.9647	12.7351	0.9391	2.9647	74.1822	84.4165		3.4711	0	0	3.4711	62.3644	2.2768					2.6316	27.563	49.2048	0			2.60331	10.9528	120.518	2.60331	8.7918	0		2.9682	0	53.7813	2.9682	2.163	0
3	5.2519	0.5615	3	74.3619	82.6212		3.5124	0	0	3.5124	62.2274	2.5847					2.6625	17.147	44.5628	0			2.6343	19.1334	143.249	2.6343	5.666	0		3.0035	0	49.8953	3.0035	2.304	0
3.0353	3.7918	0.0349	3.0353	81.6671	81.9913		3.5537	0	0	3.5537	62.7312	3.0218					2.6935	12.624	46.4053	0			2.66529	28.6151	144.661	2.66529	15.6386	0		3.0389	0	39.5704	3.0389	12.771	0
3.0706	3.5625	0.4169	3.0706	82.5179	76.4604		3.595	0	0	3.595	64.6138	3.6801					2.7245	8.25	48.9955	0			2.69628	43.1305	148.741	2.69628	12.1685	1.089		3.0742	0	38.1831	3.0742	18.006	0
3.1059	1.8202	0.2278	3.1059	77.4015	72.9685		3.6364	0.84	0	3.6364	67.2723	4.4393					2.7554	5.444	43.567	0			2.72727	53.5912	167.286	2.72727	6.2352	0.2		3.1095	0	32.676	3.1095	32.275	0
3.1412	7.2533	0	3.1412	75.4913	70.0043		3.6777	4.172	0	3.6777	70.8745	5.264					2.7864	6.407	47.0323	0			2.75826	66.4999	168.965	2.75826	13.9499	0.491		3.1449	0	29.3275	3.1449	28.607	0
3.1765	2.2937	0	3.1765	75.7974	62.5792		3.719	9.593	0	3.719	73.9641	6.0435					2.8173	4.041	42.883	0			2.78926	82.0939	170	2.78926	15.5562	0.071		3.1802	0	24.9698	3.1802	73.959	0
3.2118	4.2277	0.4926	3.2118	59.4203	56.229		3.7603	16.741	0	3.7603	75.1782	6.7663					2.8483	4.686	51.5593	0.056			2.82025	81.9967	170	2.82025	9.2937	0		3.2155	0	15.0056	3.2155	70.31	0
3.2471	8.0525	1.8501	3.2471	56.6115	53.1025		3.8017	24.384	0	3.8017	73.8354	7.0627					2.8793	1.32	39.8123	0.593			2.85124	84.157	168.415	2.85124	13.8366	0.258		3.2509	0	14.056	3.2509	55.264	0
3.2824	6.4387	5.9399	3.2824	55.1104	49.0555		3.843	29.723	0	3.843	68.8565	7.069					2.9102	2.746	45.4996	0.631			2.88223	85	169.759	2.88223	8.2759	1.549		3.2862	0	13.281	3.2862	70.016	0
3.3176	9.1187	11.155	3.3176	61.5285	37.8103		3.8843	32.065	0	3.8843	62.1278	6.8303					2.9412	0.676	49.67	2.591			2.91322	85	168.304	2.91322	11.633	0.821		3.3216	0	4.8162	3.3216	103.172	0
3.3529	12.1477	21.7325	3.3529	56.98	26.2321		3.9256	32.112	0	3.9256	54.5858	6.5338					2.9721	2.151	47.4087	5.571			2.94421	84.9204	164.046	2.94421	11.6874	0.956		3.3569	0	1.0631	3.3569	73.453	0
3.3882	7.1875	32.2121	3.3882	59.3631	20.7722		3.9669	30.028	0	3.9669	47.05	6.5743					3.0031	1.343	42.9474	6.916			2.97521	84.5414	163.906	2.97521	17.5394	0		3.3922	0	1.0211	3.3922	65.023	0
3.4235	18.6917	40.2355	3.4235	59.8261	11.733		4.0083	26.085	0	4.0083	40.222	6.9411					3.0341	1.556	43.004	8.224			3.0062	80.3884	157.363	3.0062	16.6141	0.587		3.4276	0	0.3134	3.4276	103.509	0
3.4588	23.3214	52.7812	3.4588	64.681	6.8791		4.0496	19.75	0	4.0496	34.463	8.0581					3.065	5.497	48.3473	8.474			3.03719	75.5121	156.098	3.03719	16.322	1.849		3.4629	0	0	3.4629	96.305	0
3.4941	24.6317	60.8468	3.4941	57.1151	4.0939		4.0909	12.503	0	4.0909	29.71	9.8221					3.096	4.707	54.5686	5.148			3.06818	73.2731	150.519	3.06818	14.8941	2.192		3.4982	0	0	3.4982	74.654	0
3.5294	35.8081	63.8749	3.5294	58.6063	2.8967		4.1322	6.099	0	4.1322	26.1766	12.5923					3.1269	9.022	54.0759	4.021			3.09917	57.3756	130.349	3.09917	32.1989	3.049		3.5336	0	0	3.5336	82.795	0
3.5647	26.5891	71.0749	3.5647	52.058	0.8029		4.1736	1.859	0	4.1736	23.2027	15.885					3.1579	4.363	50.6507	4.177			3.13017	44.9935	107.33	3.13017	31.0256	1.128		3.5689	0	0	3.5689	100.685	0
3.6	22.2286	69.9046	3.6	63.2568	0.6502		4.2149	0.08	0	4.2149	21.6017	20.2921					3.1889	6.525	48.4101	2.282			3.16116	38.4686	86.176	3.16116	40.8182	3.546		3.6042	0	0	3.6042	116.254	0
3.6353	17.3739	66.4206	3.6353	53.3039	0.2639		4.2562	0	0	4.2562	20.5092	24.6774					3.2198	8.708	50.8025	0.514			3.19215	38.2184	81.315	3.19215	42.1746	7.013		3.6396	0	0	3.6396	112.577	0
3.6706	15.9588	62.3107	3.6706	59.9343	0.3791		4.2975	0	0	4.2975	20.4097	29.6325					3.2508	7.403	52.7457	0.663			3.22314	37.8722	41.838	3.22314	49.9193	5.861		3.6749	0	0	3.6749	109.667	0
3.7059	17.6869	56.9454	3.7059	54.6611	1.4188		4.3388	0	0	4.3388	20.9507	34.1183					3.2817	16.885	49.0059	0.178			3.25413	12.9668	33.415	3.25413	40.996	9.521		3.7102	0	0	3.7102	102.337	0
3.7412	25.8223	47.4417	3.7412	43.0419	3.0867		4.3802	0	0.0769	4.3802	21.9203	37.4518					3.3127	12.002	50.6389	0.005			3.28512	9.5897	23.856	3.28512	57.5256	11.749		3.7456	0	0	3.7456	109.146	0
3.7765	21.8053	38.8654	3.7765	43.188	7.9764		4.4215	0	0.425	4.4215	22.9228	39.2669					3.3437	8.14	55.448	0.002			3.31612	6.1467	16.8	3.31612	56.1425	22.932		3.7809	0	0	3.7809	118.786	0
3.8118	15.1615	30.8895	3.8118	44.6453	16.055		4.4628	0	0.771	4.4628	23.5058	38.3891					3.3746	17.819	53.8736	0			3.34711	2.1806	7.901	3.34711	50.3159	31.637		3.8163	0	0	3.8163	77.674	0
3.8471	10.9771	18.8219	3.8471	49.6321	26.7904		4.5041	0	0.9633	4.5041	23.7423	35.5338					3.4056	23.046	49.5396	0			3.3781	0.2066	0.068	3.3781	46.8421	46.24		3.8516	0	0	3.8516	96.331	0
3.8824	5.002	10.1545	3.8824	40.6251	34.9504		4.5455	0	0.8576	4.5455	23.4988	31.0621					3.4365	25.355	59.6406	0			3.40909	0.0862	0.05	3.40909	50.6891	58.582		3.8869	0	0	3.8869	109.247	0
3.9176	3.7671	4.284	3.9176	26.1179	49.6809		4.5868	0	0.5334	4.5868	23.4453	25.6138					3.4675	27.074	54.1586	0			3.44008	0.0768	0	3.44008	56.6365	69.955		3.9223	0	0	3.9223	87.545	0
3.9529	4.5069	0.9087	3.9529	28.1338	59.5334		4.6281	0	0.268	4.6281	23.5025	20.3178					3.4985	26.161	54.311	0			3.47107	0	0	3.47107	56.3114	86.04		3.9576	0	0	3.9576	59.651	0
3.9882	6.4414	0.0498	3.9882	25.6313	66.7639		4.6694	0	0.0492	4.6694	24.6592	15.2947					3.5294	32.159	58.1501	0.693			3.50207	0	0	3.50207	53.5457	95.271		3.9929	0	0	3.9929	75.417	0
4.0235	5.7103	0	4.0235	19.0288	75.5877		4.7107	0	0	4.7107	26.484	10.9886					3.5604	34.982	66.8065	1.006			3.53306	0	0	3.53306	59.6979	105.99		4.0283	0	0	4.0283	62.441	0
4.0588	4.5293	0	4.0588	13.5584	78.1569		4.7521	0	0	4.7521	28.4527	7.5235					3.5913	36.611	64.8992	0.255			3.56405	0	0	3.56405	54.791	120.507		4.0636	0	0	4.0636	46.844	0
4.0941	6.153	0	4.0941	14.7754	75.6323		4.7934	0	0	4.7934	29.7206	4.7218					3.6223	41.381	58.4094	0.017			3.59504	0.003	0	3.59504	56.3556	119.76		4.0989	0	0.4197	4.0989	20.905	0
4.1294	5.5312	0	4.1294	9.7498	73.9024		4.8347	0	0	4.8347	28.8745	2.5864					3.6533	42.188	54.8568	0			3.62603	0	0	3.62603	62.635	136.266		4.1343	0	0.8569	4.1343	17.553	0
4.1647	10.3395	0	4.1647	1.067	63.6187		4.876	0	0	4.876	25.302	1.2728					3.6842	44.149	61.5096	0			3.65702	0	0	3.65702	55.895	150.771		4.1696	0	0.1669	4.1696	17.582	0
4.2	4.4538	0	4.2	0.1746	55.8596		4.9174	0	0	4.9174	19.4081	0.4968					3.7152	48.839	55.8653	0			3.68802	0	0	3.68802	62.7598	155.911		4.2049	0	0.0855	4.2049	12.965	0
4.2353	4.7553	0.6855	4.2353	1.1628	41.5814		4.9587	0	0	4.9587	13.0933	0.1518					3.7461	48.898	60.1386	0			3.71901	0	0	3.71901	55.5207	152.034		4.2403	0	0.0849	4.2403	6.901	0
4.2706	3.7261	0.3559	4.2706	0.0222	31.0123		5	0	0	5	7.9545	0					3.7771	44.561	59.6322	0			3.75	0	0	3.75	65.7998	151.797		4.2756	0	0.5505	4.2756	2.741	0
4.3059	5.7438	0.7131	4.3059	0	22.6245		5.0413	0	0	5.0413	4.0816	0					3.808	41.387	59.0725	0			3.78099	0	0	3.78099	66.5766	157.706		4.311	0	0.2809	4.311	4.173	0
4.3412	13.5882	1.6807	4.3412	0	12.2434		5.0826	0	0	5.0826	1.3909	0					3.839	38.888	59.6716	0			3.81198	0	0	3.81198	59.4593	158.023		4.3463	0	0.0441	4.3463	0.596	0
4.3765	3.9548	0.7453	4.3765	1.9588	4.7792		5.124	0	0	5.124	0.1794	0					3.87	44.707	48.8836	0			3.84298	0	0	3.84298	56.7794	160.814		4.3816	0	0	4.3816	2.603	0
4.4118	0.2239	0.9439	4.4118	3.6384	2.0737		5.1653	0	0	5.1653	0	0					3.9009	39.886	55.5136	0			3.87397	0	0	3.87397	39.3293	167.162		4.417	0	0	4.417	10.931	0
4.4471	0	0.6599	4.4471	3.8437	0.4368		5.2066	0	0	5.2066	0	0					3.9319	37.725	52.1123	0			3.90496	0.672	0	3.90496	42.4329	166.496		4.4523	0	0	4.4523	11.934	0
4.4824	1.2391	0.138	4.4824	6.7915	0		5.2479	0	0	5.2479	0	0					3.9628	41.099	57.5693	0			3.93595	1.8681	0	3.93595	52.4516	168.559		4.4876	0	0	4.4876	2.022	0
4.5176	0.8893	0	4.5176	4.5249	0		5.2893	0	0	5.2893	0	0					3.9938	43.133	59.4419	0			3.96694	0	0	3.96694	53.5606	169.979		4.523	0	0	4.523	10.518	0
4.5529	0.35	0	4.5529	9.2995	0		5.3306	0	0	5.3306	0	0					4.0248	46.107	55.1789	0			3.99793	0	0.99	3.99793	46.2442	169.888		4.5583	0	0	4.5583	1.427	0
4.5882	0	0	4.5882	5.6997	0		5.3719	0	0	5.3719	0	0					4.0557	51.718	59.8219	0			4.02893	0	5.403	4.02893	50.3069	169.13		4.5936	0	0	4.5936	0.424	0
4.6235	2.4923	0	4.6235	9.0747	0		5.4132	0	0	5.4132	0	0					4.0867	53.531	56.0012	0			4.05992	0.1314	4.127	4.05992	55.3332	168.129		4.629	0	0	4.629	0.275	0
4.6588	0.6879	0	4.6588	14.0873	0		5.4545	0	0	5.4545	0	0					4.1176	48.397	59.4935	0			4.09091	0.8995	8.726	4.09091	61.5652	166.915		4.6643	0	0	4.6643	1.304	0
4.6941	0.0025	0	4.6941	9.5369	0		5.4959	0	0	5.4959	0	0					4.1486	56.844	57.6876	0			4.1219	0.0561	26.502	4.1219	58.3848	162.039		4.6996	0	0	4.6996	6.9	0
4.7294	0.0211	0	4.7294	20.9391	0.831		5.5372	0	0	5.5372	0	0					4.1796	70.835	55.7863	0			4.15289	1.7337	33.477	4.15289	48.2758	154.042		4.735	0	0	4.735	16.095	0
4.7647	0.1024	0	4.7647	24.6745	6.713		5.5785	0	0	5.5785	0	0					4.2105	73.605	52.4536	0			4.18388	9.2385	28.142	4.18388	53.3409	145.163		4.7703	0	0	4.7703	16.123	0
4.8	0.2289	0	4.8	27.409	13.995		5.6198	0	0	5.6198	0	0					4.2415	83.517	55.18	0			4.21488	8.6106	29.849	4.21488	49.8125	129.131		4.8057	0	0	4.8057	12.325	0
4.8353	0.8122	0	4.8353	27.6529	20.0417		5.6612	0	0	5.6612	0	0					4.2724	87.552	54.5917	0			4.24587	12.0033	41.935	4.24587	33.1817	109.435		4.841	0	0	4.841	21.566	0
4.8706	2.6708	0	4.8706	38.147	28.7348		5.7025	0	0	5.7025	0	0					4.3034	116.852	57.4397	0			4.27686	11.1014	55.428	4.27686	28.7937	106.751		4.8763	0	0	4.8763	9.549	0
4.9059	0.9093	0.2917	4.9059	25.5455	36.3505		5.7438	0	0	5.7438	0	0					4.3344	138.007	58.7696	0			4.30785	22.169	63.911	4.30785	17.9199	82.428		4.9117	0	0	4.9117	1.902	0
4.9412	0.6294	0.5068	4.9412	29.9804	42.4618		5.7851	0	0	5.7851	0	0					4.3653	149.011	63.8858	0			4.33884	28.9736	62.255	4.33884	18.3647	66.424		4.947	0	0	4.947	1.65	0
4.9765	2.2334	0.4718	4.9765	40.4222	46.6597		5.8264	0	0	5.8264	0	0					4.3963	152.639	64.4215	0			4.36983	19.5566	85.878	4.36983	23.2026	54.365		4.9823	0	0	4.9823	0.686	0
5.0118	0.5001	0.117	5.0118	58.3842	53.2846		5.8678	0	0	5.8678	0	0					4.4272	159.729	65.2187	0			4.40083	40.4828	82.802	4.40083	19.7718	50.907		5.0177	0	0	5.0177	0.453	0
5.0471	4.5261	0	5.0471	42.0707	56.1867		5.9091	0	0	5.9091	0	0					4.4582	167.878	69.986	0			4.43182	49.2409	90.367	4.43182	16.1624	35.764		5.053	0	0	5.053	0	0
5.0824	3.3504	0	5.0824	37.3765	60.7277		5.9504	0	0	5.9504	0	0					4.4892	167.872	65.1207	0			4.46281	46.7298	93.275	4.46281	16.1475	33.795		5.0883	0	0	5.0883	0	0
5.1176	7.0746	0	5.1176	37.712	63.8532		5.9917	0	0	5.9917	0	0					4.5201	166.407	68.2265	0			4.4938	49.6051	108.166	4.4938	13.3754	26.175		5.1237	0	0.0518	5.1237	0.991	0
5.1529	18.2659	0	5.1529	45.737	64.2604		6.0331	0.029	0	6.0331	0.1686	0					4.5511	160.934	71.0252	0			4.52479	46.7231	117.43	4.52479	14.8591	17.175		5.159	0	0.0809	5.159	4.097	0
5.1882	10.2187	0	5.1882	54.2299	63.6843		6.0744	0.183	0	6.0744	2.3477	0					4.582	157.156	66.3674	0			4.55579	51.8116	92.405	4.55579	21.2844	13.817		5.1943	0	0.915	5.1943	0.058	0
5.2235	9.6281	0	5.2235	49.9877	61.0494		6.1157	0.543	0	6.1157	7.0821	0					4.613	151.261	71.3059	0			4.58678	44.3073	107.801	4.58678	26.2864	6.925		5.2297	0	1.3193	5.2297	1.454	0
5.2588	4.7463	0	5.2588	54.1245	54.5507		6.157	0.793	0	6.157	13.7047	0					4.644	138.102	76.5068	0			4.61777	48.0091	109.415	4.61777	28.9855	11.47		5.265	0	0.4886	5.265	3.206	0
5.2941	17.6717	0	5.2941	33.63	51.1992		6.1983	0.979	0	6.1983	22.0866	0.3728					4.6749	116.544	70.7289	0			4.64876	30.2983	113.538	4.64876	20.8315	7.302		5.3004	0	2.0284	5.3004	1.134	0
5.3294	11.5007	0	5.3294	28.052	46.4399		6.2397	1.204	0	6.2397	28.6684	0.9599					4.7059	104.044	72.6284	0			4.67975	24.0248	97.806	4.67975	23.3666	9.763		5.3357	0	3.6981	5.3357	0	0
5.3647	8.6059	0	5.3647	35.9092	34.2921		6.281	1.666	0.9324	6.281	32.6563	1.4595					4.7368	95.739	64.1104	0			4.71074	20.5686	85.013	4.71074	28.42	8.929		5.371	0	2.1352	5.371	0	0
5.4	5.063	0	5.4	26.0241	26.1611		6.3223	2.53	2.4384	6.3223	34.03	1.9223					4.7678	81.735	60.7493	0			4.74174	4.2976	77.548	4.74174	29.6647	15.463		5.4064	0	1.2942	5.4064	0	0
5.4353	5.4869	0	5.4353	22.9319	17.6448		6.3636	3.295	3.1286	6.3636	34.343	2.0877					4.7988	70.976	60.8814	0			4.77273	2.3019	96.077	4.77273	23.292	21.557		5.4417	0	0.6401	5.4417	0	0
5.4706	4.1652	0	5.4706	25.4188	12.0181		6.405	3.587	2.4466	6.405	34.8611	2.531					4.8297	58.163	64.3316	0			4.80372	0.2804	79.268	4.80372	14.6428	25.837		5.477	0	0.8123	5.477	0	0
5.5059	2.5311	0	5.5059	16.6926	5.9676		6.4463	3.245	0.9478	6.4463	35.6493	3.2046					4.8607	50.099	62.3456	0			4.83471	0.2802	71.19	4.83471	26.7244	34.589		5.5124	0	1.2188	5.5124	0	0
5.5412	2.5085	0	5.5412	24.3791	0.5558		6.4876	2.638	0.0583	6.4876	37.3496	3.8943					4.8916	43.987	59.0771	0			4.8657	0.554	76.105	4.8657	30.6514	43.796		5.5477	0	0.6315	5.5477	0.885	0
5.5765	1.7305	0	5.5765	12.2958	0		6.5289	2.047	0	6.5289	39.0271	4.8781					4.9226	40.882	54.9976	0			4.89669	1.4087	63.193	4.89669	22.8562	44.705		5.583	0	0	5.583	0	0
5.6118	0	0	5.6118	11.2504	0		6.5702	1.658	0	6.5702	40.7777	6.0075					4.9536	30.82	51.0282	0			4.92769	0	59.933	4.92769	36.7085	50.053		5.6184	0	0	5.6184	0.03	0
5.6471	0	0	5.6471	3.639	0		6.6116	1.502	0	6.6116	42.3546	7.1521					4.9845	23.384	50.0845	0			4.95868	0	67.247	4.95868	31.0762	64.052		5.6537	0	0	5.6537	2.34	0
5.6824	0.0872	0	5.6824	7.3442	0		6.6529	1.437	0	6.6529	43.8009	8.2539					5.0155	21.007	47.1663	0			4.98967	0	72.491	4.98967	36.859	75.553		5.689	0	0	5.689	3.851	0
5.7176	0.3379	0	5.7176	9.5505	0		6.6942	1.495	0	6.6942	45.0195	9.0839					5.0464	16.135	53.1951	0			5.02066	0	77.153	5.02066	29.273	78.021		5.7244	0	0	5.7244	1.707	0
5.7529	0	0	5.7529	2.7529	0		6.7355	1.939	0	6.7355	45.5991	9.7154					5.0774	13.06	57.1026	0			5.05165	0.503	70.774	5.05165	50.4327	85.346		5.7597	0	0	5.7597	0	0
5.7882	0	0	5.7882	2.2902	0		6.7769	3.06	0	6.7769	44.6086	10.1518					5.1084	6.134	55.5463	0			5.08264	0.5909	77.354	5.08264	65.522	91.311		5.7951	0	0	5.7951	0.091	0
5.8235	1.9677	0	5.8235	1.0127	0		6.8182	5.14	0	6.8182	42.0776	10.3845					5.1393	4.284	55.0369	0			5.11364	2.6058	77.529	5.11364	64.5306	97.772		5.8304	0	0	5.8304	0.671	0
5.8588	5.7474	0	5.8588	0.7329	0		6.8595	8.813	0	6.8595	38.3737	10.3915					5.1703	1.02	54.4359	0			5.14463	1.0669	59.708	5.14463	69.1042	109.54		5.8657	0	0	5.8657	0.202	0
5.8941	0.1379	0	5.8941	0.4598	0		6.9008	15.29	0	6.9008	33.9852	10.0122					5.2012	0.381	47.8433	0			5.17562	2.8241	66.518	5.17562	71.2329	118.155		5.9011	0	0	5.9011	2.99	0
5.9294	0.3233	0	5.9294	1.8323	0		6.9421	26.28	0	6.9421	29.3946	9.574					5.2322	0.006	45.4696	0			5.20661	0.1859	56.814	5.20661	84.4844	120.191		5.9364	0	0	5.9364	0.236	0
5.9647	1.0907	0	5.9647	0.4599	0		6.9835	41.586	0	6.9835	25.0347	8.6979					5.2632	0	46.9296	0			5.2376	0.049	61.28	5.2376	85	133.314		5.9717	0	0	5.9717	1.289	0
6	0.057	0	6	0.24	0		7.0248	58.585	0	7.0248	21.2871	7.7967					5.2941	0	46.7214	0			5.2686	2.1351	47.512	5.2686	85	146.174		6.0071	0	0	6.0071	2.524	0
6.0353	0	0	6.0353	0.0378	0		7.0661	74.32	0	7.0661	18.0321	7.33					5.3251	0	50.5295	0			5.29959	0.3011	62.972	5.29959	85	152.352		6.0424	0	0	6.0424	1.167	0
6.0706	0.2064	0	6.0706	0	0		7.1074	85.882	0	7.1074	15.2853	7.2984					5.356	0	48.1549	0			5.33058	0.0323	36.049	5.33058	85	149.493		6.0777	0	0	6.0777	1.253	0
6.1059	0.1273	0	6.1059	0.0339	0		7.1488	93.073	0	7.1488	12.971	8.0138					5.387	0	46.1639	0			5.36157	0	39.929	5.36157	85	158.026		6.1131	0	0.199	6.1131	4.098	0
6.1412	0.0527	0	6.1412	0.3918	0		7.1901	97.392	0	7.1901	11.4705	9.7545					5.418	0	40.2314	0			5.39256	0.4278	45.848	5.39256	85	155.14		6.1484	0	0.9773	6.1484	0	0
6.1765	0.4847	0	6.1765	0.5063	0		7.2314	99.263	0	7.2314	10.1691	12.7238					5.4489	0	40.8394	0			5.42355	3.1981	30.534	5.42355	85	159.523		6.1837	0	4.7624	6.1837	1.092	0
6.2118	0.2363	0	6.2118	0.2326	0		7.2727	99.102	0	7.2727	9.2414	16.724					5.4799	0	41.136	0			5.45455	3.6584	40.769	5.45455	85	156.696		6.2191	0	7.7232	6.2191	4.955	0
6.2471	0.0137	0	6.2471	0.2424	0		7.314	96.802	0	7.314	8.7379	21.8225					5.5108	0	42.7623	0			5.48554	7.4424	35.399	5.48554	85	149.712		6.2544	0	15.3969	6.2544	8.572	0
6.2824	0.7205	0.2615	6.2824	0	0		7.3554	92.887	0	7.3554	8.683	27.7619					5.5418	0	38.0798	0			5.51653	19.5973	50.837	5.51653	84.9994	147.962		6.2898	0	27.9856	6.2898	3.111	0
6.3176	0.3602	1.1489	6.3176	0	0		7.3967	89.677	0	7.3967	9.0773	34.24					5.5728	0	41.6608	0			5.54752	17.0471	49.885	5.54752	80.6013	145.872		6.3251	0	34.2126	6.3251	2.02	0
6.3529	2.2304	2.5055	6.3529	0	0		7.438	89.793	0	7.438	9.7885	40.2893					5.6037	0	41.8669	0			5.57851	20.8784	80.736	5.57851	81.7472	140.485		6.3604	0	42.1171	6.3604	6.189	0
6.3882	3.4936	4.592	6.3882	1.1302	0		7.4793	92.164	0	7.4793	11.1777	44.959					5.6347	0	36.2316	0			5.6095	25.7701	90.287	5.6095	61.9028	127.771		6.3958	0	54.5201	6.3958	5.229	0
6.4235	9.2945	7.0896	6.4235	0.783	0		7.5207	94.168	0	7.5207	12.5315	46.355					5.6656	0	43.983	0			5.6405	32.5973	104.527	5.6405	32.2534	101.518		6.4311	0	58.1379	6.4311	8.37	0
6.4588	7.7198	10.0074	6.4588	0	0		7.562	93.527	0	7.562	14.1877	44.7768					5.6966	0	47.4789	0			5.67149	48.853	99.965	5.67149	41.0844	98.7		6.4664	0	64.2552	6.4664	0.954	0
6.4941	17.8268	12.2835	6.4941	0	0		7.6033	88.921	0.0196	7.6033	15.6414	40.1261					5.7276	0	46.48	0			5.70248	66.8991	135.261	5.70248	32.1502	83.42		6.5018	0	73.2576	6.5018	8.86	0.0057
6.5294	16.2205	16.0638	6.5294	0	0		7.6446	80.693	0.1897	7.6446	16.4189	33.7695					5.7585	0	42.8838	0			5.73347	62.871	155.95	5.73347	22.4337	62.332		6.5371	0	77.3747	6.5371	25.611	0.0123
6.5647	20.9942	20.2216	6.5647	0	0		7.686	70.342	0.6218	7.686	16.5778	27.0079					5.7895	0	38.373	0			5.76446	73.6873	159.815	5.76446	30.1135	54.897		6.5724	0	78.0636	6.5724	9.531	0.9177
6.6	24.7228	27.8888	6.6	0	0		7.7273	58.59	1.2546	7.7273	16.2438	21.2331					5.8204	0	42.1711	0			5.79545	83.062	163.962	5.79545	10.9378	46.588		6.6078	0	72.9149	6.6078	0.657	4.8099
6.6353	35.2013	31.5079	6.6353	0	0		7.7686	46.726	1.6342	7.7686	15.2704	16.7281					5.8514	0	41.1938	0			5.82645	82.4965	167.813	5.82645	17.1322	35.732		6.6431	0	80.8066	6.6431	0.245	5.2384
6.6706	42.4174	33.9988	6.6706	0	0		7.8099	35.776	1.6212	7.8099	14.2492	13.7599					5.8824	0	37.3178	0			5.85744	85	170	5.85744	26.3959	32.202		6.6784	0	77.8272	6.6784	5.03	11.5886
6.7059	35.3637	34.7796	6.7059	0.7106	0		7.8512	26.057	1.2846	7.8512	13.0971	11.7209					5.9133	0	41.632	0			5.88843	85	169.922	5.88843	22.3834	30.138		6.7138	0	74.8984	6.7138	4.123	14.537
6.7412	43.76	40.6659	6.7412	2.8464	0		7.8926	18.193	0.7197	7.8926	12.3608	11.1276					5.9443	0	38.2196	0			5.91942	85	169.97	5.91942	23.0949	19.751		6.7491	0	73.7712	6.7491	2.996	15.3286
6.7765	47.6284	41.6503	6.7765	0	0		7.9339	12.663	0.2227	7.9339	12.0577	11.1505					5.9752	0	39.04	0			5.95041	85	170	5.95041	27.2717	11.238		6.7845	0	72.4651	6.7845	0.448	24.0213
6.8118	50.7384	41.0039	6.8118	0	0		7.9752	9.23	0.0205	7.9752	12.1124	11.849					6.0062	0	35.2244	0			5.9814	85	166.05	5.9814	20.2293	9.844		6.8198	0	74.8496	6.8198	0.714	31.4369
6.8471	55.6476	43.6541	6.8471	0	0		8.0165	6.874	0	8.0165	12.2585	12.6647					6.0372	0	36.9443	0			6.0124	85	163.307	6.0124	37.4578	5.353		6.8551	0	72.2454	6.8551	1.372	36.4141
6.8824	51.7797	40.559	6.8824	0	0		8.0579	4.996	0	8.0579	12.2736	13.4443					6.0681	0	35.9573	0			6.04339	84.694	143.636	6.04339	20.7064	6.811		6.8905	0	70.7484	6.8905	10.08	39.4667
6.9176	48.0149	40.5077	6.9176	0	0		8.0992	3.778	0	8.0992	12.2205	13.8824					6.0991	0	36.2134	0			6.07438	84.3165	132.49	6.07438	15.4571	4.415		6.9258	0	61.251	6.9258	17.148	46.0047
6.9529	40.3951	40.3561	6.9529	0	0		8.1405	2.626	0	8.1405	12.2224	14.1019					6.13	0	38.1397	0			6.10537	84.9998	110.773	6.10537	21.4616	3.166		6.9611	0	62.3763	6.9611	1.271	56.2571
6.9882	44.9297	37.2645	6.9882	0	0		8.1818	1.533	0	8.1818	12.4991	13.582					6.161	0	37.9275	0			6.13636	85	104.016	6.13636	17.6843	1.874		6.9965	0	55.1755	6.9965	1.173	62.0501
7.0235	35.5373	35.6066	7.0235	0	0		8.2231	0.584	0	8.2231	13.2482	12.4428					6.192	0	40.4168	0			6.16736	85	84.874	6.16736	18.3511	1.024		7.0318	0	51.0304	7.0318	5.679	66.9763
7.0588	32.365	32.7041	7.0588	0	0		8.2645	0.097	0	8.2645	15.8266	11.4713					6.2229	0	37.9256	0			6.19835	85	65.114	6.19835	21.4716	2.854		7.0671	0	51.1239	7.0671	14.652	77.629
7.0941	36.506	30.1802	7.0941	0	0		8.3058	0.0003282	0	8.3058	19.7304	10.2127					6.2539	0	37.3586	0			6.22934	84.3956	75.098	6.22934	27.0469	7.435		7.1025	0	48.8803	7.1025	7.652	82.5988
7.1294	33.2531	28.4208	7.1294	0	0		8.3471	0	0	8.3471	25.8319	9.4336					6.2848	0	39.9929	0			6.26033	84.7123	73.002	6.26033	31.6319	4.989		7.1378	0	48.1189	7.1378	7.223	80.9391
7.1647	21.9754	24.1533	7.1647	0	0		8.3884	0	0	8.3884	32.55	8.8524					6.3158	0	36.6791	0			6.29132	80.9519	53.511	6.29132	26.016	13.134		7.1731	0	46.6668	7.1731	6.157	84.1876
7.2	23.1496	21.0052	7.2	0	0		8.4298	0	0	8.4298	39.1358	8.7498					6.3467	0	36.1243	0			6.32231	82.5648	53.777	6.32231	47.8974	21.965		7.2085	0	48.7902	7.2085	2.229	84.5656
7.2353	20.4587	20.4361	7.2353	0	0		8.4711	0	0	8.4711	44.248	8.8474					6.3777	0	40.6027	0			6.35331	77.3231	43.391	6.35331	38.987	24.454		7.2438	0	48.1929	7.2438	2.193	84.4256
7.2706	16.2858	19.3365	7.2706	0	0		8.5124	0	0	8.5124	46.5819	9.3077					6.4087	0	36.0459	0			6.3843	76.7337	41.617	6.3843	33.4702	29.926		7.2792	0	43.1053	7.2792	1.951	85
7.3059	13.0493	15.9571	7.3059	0	0		8.5537	0	0.0811	8.5537	46.0033	9.8177					6.4396	0	34.0168	0			6.41529	74.7849	47.004	6.41529	43.6794	43.722		7.3145	0	43.4799	7.3145	1.752	85
7.3412	20.5557	15.8437	7.3412	0	0		8.595	0	0.2729	8.595	43.4558	9.9896					6.4706	0	36.6169	0			6.44628	51.08	36.779	6.44628	59.1643	56.037		7.3498	0	37.9184	7.3498	2.716	85
7.3765	21.9495	14.2511	7.3765	0	0		8.6364	0	0.4231	8.6364	40.4693	9.8568					6.5015	0	36.1339	0			6.47727	46.0189	32.087	6.47727	58.8098	66.271		7.3852	0	37.83	7.3852	22.685	85
7.4118	15.8117	15.5871	7.4118	0	0		8.6777	0	0.5631	8.6777	37.8489	9.2237					6.5325	0	32.0088	0			6.50826	36.7216	19.881	6.50826	60.0732	68.297		7.4205	0	34.7418	7.4205	4.583	85
7.4471	13.0773	19.5337	7.4471	0	0		8.719	0	0.6675	8.719	36.6965	8.2284					6.5635	0	34.2873	0			6.53926	31.9773	15.51	6.53926	66.3437	92.212		7.4558	0	26.7546	7.4558	9.152	85
7.4824	10.5498	20.1448	7.4824	0	0		8.7603	0	0.7407	8.7603	36.8007	7.0263					6.5944	0	29.434	0			6.57025	25.2654	5.045	6.57025	78.448	102.904		7.4912	0	23.8604	7.4912	4.535	85
7.5176	10.985	16.4049	7.5176	0	0		8.8017	0	0.8568	8.8017	37.7679	5.7235					6.6254	0	35.3639	0			6.60124	14.5311	4.898	6.60124	75.6427	110.244		7.5265	0	21.6507	7.5265	2.78	85
7.5529	13.3711	15.835	7.5529	0	0		8.843	0	1.0514	8.843	37.9584	4.2796					6.6563	0	34.8532	0			6.63223	12.9559	6.95	6.63223	76.5859	120.953		7.5618	0	29.4509	7.5618	0	85
7.5882	20.2527	15.4743	7.5882	0	0		8.8843	0	1.104	8.8843	36.8225	3.1618					6.6873	0	34.5472	0			6.66322	19.1469	2.043	6.66322	73.2947	132.332		7.5972	0	29.0128	7.5972	0	84.7485
7.6235	16.7955	12.9417	7.6235	0	0		8.9256	0	0.863	8.9256	34.1547	2.3057					6.7183	0	31.2172	0			6.69421	8.4014	4.776	6.69421	74.6984	141.816		7.6325	0	36.6901	7.6325	0	78.8885
7.6588	12.3532	12.1175	7.6588	0	0		8.9669	0	0.5211	8.9669	30.6331	1.6745					6.7492	0	34.9114	0			6.72521	2.4424	0.363	6.72521	79.1291	149.533		7.6678	0	47.4662	7.6678	0	76.8325
7.6941	14.2971	13.1783	7.6941	0	0		9.0083	0	0.1886	9.0083	27.0538	1.2791					6.7802	0	37.6073	0			6.7562	9.6574	0.064	6.7562	82.3053	150.916		7.7032	0	51.6256	7.7032	0.086	71.2868
7.7294	16.9857	14.2894	7.7294	0	0		9.0496	0	0	9.0496	24.6014	1.0261					6.8111	0	33.5261	0			6.78719	5.4891	0	6.78719	71.1771	161.494		7.7385	0	57.0481	7.7385	0.318	69.1084
7.7647	20.1982	13.7939	7.7647	0	0		9.0909	0	0	9.0909	23.2775	1.0132					6.8421	0	33.882	0			6.81818	3.0527	0	6.81818	74.49	166.244		7.7739	0	68.5931	7.7739	0	60.1502
7.8	11.7976	18.4952	7.8	0	0		9.1322	0	0	9.1322	23.358	1.1014					6.8731	0	35.1018	0			6.84917	1.7695	0	6.84917	74.0807	165.584		7.8092	0	75.4467	7.8092	0.566	55.5855
7.8353	27.7169	20.2523	7.8353	0	0		9.1736	0	0	9.1736	24.533	1.3221					6.904	0	33.4267	0			6.88017	4.9978	0	6.88017	78.6912	167.974		7.8445	0	81.1102	7.8445	0.863	49.7147
7.8706	22.4977	22.307	7.8706	0	0		9.2149	0	0	9.2149	25.8947	1.703					6.935	0	27.1449	0			6.91116	10.7581	0	6.91116	79.862	166.634		7.8799	0	83.3318	7.8799	0	50.17
7.9059	24.8189	23.5658	7.9059	0	0		9.2562	0	0	9.2562	27.2205	2.4168					6.9659	0	30.0494	0			6.94215	2.9591	0	6.94215	66.9261	168.976		7.9152	0	83.3685	7.9152	0	45.3847
7.9412	20.2439	24.0811	7.9412	0	0		9.2975	0	0	9.2975	28.2693	3.4321					6.9969	0	27.0456	0			6.97314	0.7442	0	6.97314	77.7592	169.881		7.9505	0	81.7427	7.9505	0	39.1522
7.9765	28.965	28.5034	7.9765	0	0		9.3388	0	0	9.3388	28.6629	4.5557					7.0279	0	24.7025	0			7.00413	5.5206	0	7.00413	71.8272	170		7.9859	0	81.3712	7.9859	0	39.3512
8.0118	31.2241	32.8407	8.0118	0	0		9.3802	0	0	9.3802	28.7226	5.8351					7.0588	0	27.6861	0			7.03512	6.8367	0	7.03512	64.5534	169.993		8.0212	0	78.6135	8.0212	0	43.1581
8.0471	34.1464	32.994	8.0471	0	0		9.4215	0	0.0705	9.4215	28.6313	7.0855					7.0898	0	30.3001	0			7.06612	3.9801	0	7.06612	55.2571	168.629		8.0565	0	80.1748	8.0565	0	44.1586
8.0824	35.6522	32.9431	8.0824	0	0		9.4628	0	0.2263	9.4628	28.4084	8.5656					7.1207	0	27.231	0			7.09711	3.1094	0	7.09711	59.7429	167.351		8.0919	0	71.1622	8.0919	0	39.6604
8.1176	36.727	37.5347	8.1176	0	0		9.5041	0	0.2634	9.5041	27.2791	9.9191					7.1517	0	25.333	0			7.1281	2.9799	0	7.1281	61.5048	169.346		8.1272	0	66.218	8.1272	0	33.4061
8.1529	35.3696	36.9796	8.1529	0	0		9.5455	0	0.1473	9.5455	26.2943	11.239					7.1827	0	27.3975	0			7.15909	0.1867	0	7.15909	62.9805	169.596		8.1625	0	62.8696	8.1625	0	30.7112
8.1882	33.7416	35.717	8.1882	0	0		9.5868	0	0.0051	9.5868	24.6488	12.5377					7.2136	0	26.9836	0			7.19008	0.7388	0	7.19008	57.38	165.159		8.1979	0	61.7618	8.1979	0	27.4065
8.2235	39.713	39.1226	8.2235	1.3765	0		9.6281	0	0	9.6281	23.0798	13.7904					7.2446	0	27.7369	0			7.22107	1.6473	0	7.22107	53.2883	165.095		8.2332	0	55.6475	8.2332	0	20.0997
8.2588	34.9862	37.3692	8.2588	0.3897	0		9.6694	0	0	9.6694	21.6665	14.9626					7.2755	0	27.9437	0			7.25207	2.1518	0	7.25207	44.7886	164.715		8.2686	0	54.5896	8.2686	0	15.2441
8.2941	23.0243	35.1281	8.2941	0.0137	0		9.7107	0	0	9.7107	20.9939	15.7623					7.3065	0	26.6351	0			7.28306	0.1461	0	7.28306	48.0278	161.006		8.3039	0	58.1988	8.3039	0	13.7387
8.3294	17.6547	35.1556	8.3294	0.1286	0		9.7521	0	0	9.7521	20.2228	16.1616					7.3375	0	30.5249	0			7.31405	0.6037	0	7.31405	47.0909	155.118		8.3392	0	61.4072	8.3392	0	12.8504
8.3647	24.3671	32.799	8.3647	0.0022	0		9.7934	0	0	9.7934	19.5879	15.8263					7.3684	0	30.2953	0			7.34504	0.8335	0	7.34504	38.6875	150.359		8.3746	0	57.2189	8.3746	0.98	8.2163
8.4	16.4207	32.1087	8.4	0	0		9.8347	0	0	9.8347	18.3675	14.7893					7.3994	0	35.1337	0			7.37603	1.4703	0	7.37603	56.2371	155.452		8.4099	0	63.3028	8.4099	0.26	3.3546
8.4353	19.0982	30.6403	8.4353	1.3946	0		9.876	0	0	9.876	16.0886	13.1695					7.4303	0	29.4325	0			7.40702	5.3234	0	7.40702	47.7445	156.916		8.4452	0	66.6973	8.4452	0.195	1.7308
8.4706	23.605	31.8856	8.4706	5.2444	0		9.9174	0	0	9.9174	13.7476	11.1913					7.4613	0	30.829	0			7.43802	2.3992	0	7.43802	50.1897	144.405		8.4806	0	70.9143	8.4806	0	1.3105
8.5059	31.9948	29.4767	8.5059	10.289	0		9.9587	0	0.001	9.9587	11.1573	9.0357					7.4923	0	31.4608	0			7.46901	0.2795	0	7.46901	46.7381	143.56		8.5159	0	67.1033	8.5159	0	0.6755
8.5412	20.6827	28.4906	8.5412	9.7811	0		10	0	1.5906	10	8.9099	7.2161					7.5232	0	36.6557	0			7.5	2.1925	0	7.5	31.7121	133.124		8.5512	0	67.0491	8.5512	0	0.1501
8.5765	23.5343	26.966	8.5765	7.4416	0		10.0413	0	7.7555	10.0413	6.8574	5.641					7.5542	0	31.1198	0			7.53099	1.0067	0	7.53099	39.1989	127.648		8.5866	0	67.4139	8.5866	0	1.8139
8.6118	13.7397	29.6019	8.6118	3.6536	0		10.0826	0	15.5865	10.0826	4.8106	5.055					7.5851	0	34.5574	0			7.56198	0.0996	0	7.56198	49.438	121.732		8.6219	0	66.3621	8.6219	0	1.448
8.6471	20.4407	29.8766	8.6471	4.4584	0		10.124	0	22.0474	10.124	3.2895	5.133					7.6161	0	31.3209	0			7.59298	0.0386	0	7.59298	33.2524	114.792		8.6572	0	62.675	8.6572	0	1.8448
8.6824	31.5327	26.6858	8.6824	8.0441	0		10.1653	0	26.3607	10.1653	1.7873	6.3159					7.6471	0	31.7897	0			7.62397	0	0	7.62397	41.1163	101.671		8.6926	0	57.4859	8.6926	0	0.7545
8.7176	15.1026	26.7089	8.7176	9.6162	0		10.2066	0	27.5472	10.2066	0.6445	8.604					7.678	0	36.9124	0			7.65496	0.2911	0	7.65496	26.5977	96.739		8.7279	0	52.3419	8.7279	0	0.7101
8.7529	11.5882	23.4249	8.7529	13.6479	0		10.2479	0	26.6254	10.2479	0	11.6748					7.709	0	35.7586	0			7.68595	3.3025	0	7.68595	23.6864	90.102		8.7633	0	52.5755	8.7633	0.239	0.3344
8.7882	17.2817	22.5636	8.7882	16.5762	0		10.2893	0	24.2046	10.2893	0	15.2089					7.7399	0	32.1688	0			7.71694	1.1639	0	7.71694	24.8446	70.945		8.7986	0	42.4603	8.7986	0.111	0.0835
8.8235	21.4495	23.2698	8.8235	17.7972	0		10.3306	0	21.3545	10.3306	0	18.2859					7.7709	0	31.8105	0			7.74793	0.0655	0	7.74793	20.8396	58.123		8.8339	0	31.2197	8.8339	0	0.0556
8.8588	21.8808	26.4909	8.8588	28.1298	0		10.3719	0	18.4426	10.3719	0	20.3842					7.8019	0	33.0378	0			7.77893	0.0293	0	7.77893	16.6307	46.902		8.8693	0	25.4854	8.8693	9.255	0.2743
8.8941	20.1925	27.55	8.8941	37.9324	0		10.4132	0	15.3964	10.4132	0	21.2477					7.8328	0	33.4287	0			7.80992	0.535	0	7.80992	14.5797	23.638		8.9046	0	18.4162	8.9046	3.117	0.152
8.9294	20.7152	29.9503	8.9294	31.7661	0.0758		10.4545	0	12.0811	10.4545	0	20.7166					7.8638	0	32.2402	0			7.84091	0.3131	0	7.84091	9.1197	24.151		8.9399	0	12.1289	8.9399	0	0.1988
8.9647	10.951	32.8571	8.9647	45.3231	2.5679		10.4959	0	8.9982	10.4959	0	19.7358					7.8947	0	31.4798	0			7.8719	3.2816	0	7.8719	9.7302	14.88		8.9753	0	8.6891	8.9753	0.924	0.4082
9	15.4477	35.1584	9	58.4256	8.5811		10.5372	0	6.3634	10.5372	0	19.3343					7.9257	0	29.233	0			7.90289	0.6776	0	7.90289	10.2283	5.671		9.0106	0	8.7432	9.0106	9.013	0.4023
9.0353	19.6241	33.9379	9.0353	67.8525	19.8221		10.5785	0	4.5762	10.5785	0	20.3591					7.9567	0	32.5664	0			7.93388	4.0379	0	7.93388	10.4939	1.286		9.0459	0	8.5655	9.0459	7.583	0.0025
9.0706	18.4312	33.4607	9.0706	69.1534	32.6406		10.6198	0	3.9448	10.6198	0	23.0352					7.9876	0	28.0822	0.232						7.96488	6.0914	2.112		9.0813	0	6.6547	9.0813	2.197	0
9.1059	21.9532	38.8532	9.1059	73.5573	47.2495		10.6612	0	4.4214	10.6612	0	28.9014					8.0186	0	27.7689	0.235						7.99587	4.9812	0.485		9.1166	0	9.4155	9.1166	19.53	0
9.1412	30.0495	40.011	9.1412	79.9129	62.4981		10.7025	0	6.0752	10.7025	0	35.3533					8.0495	0	26.8201	0.031						8.02686	8.2248	0		9.1519	0	16.388	9.1519	11.497	0
9.1765	12.9494	41.0298	9.1765	83.8854	76.4669		10.7438	0.026	8.5145	10.7438	0	43.1954					8.0805	0	30.1845	0.102						8.05785	2.3744	0		9.1873	0	14.6731	9.1873	2.452	0
9.2118	14.1147	46.1247	9.2118	85	84.0916		10.7851	0.557	11.4033	10.7851	0	49.9903					8.1115	0	35.2397	0.0003549						8.08884	2.2547	0.00024		9.2226	0	19.4789	9.2226	0.65	0
9.2471	14.0296	50.9119	9.2471	85	84.9352		10.8264	2.346	14.1447	10.8264	0	55.4649					8.1424	0	30.5623	0						8.11983	0.8157	0		9.258	0	19.5842	9.258	5.342	0
9.2824	25.0044	55.3682	9.2824	82.5413	85		10.8678	4.871	16.0581	10.8678	0	60.1479					8.1734	0	29.7642	0						8.15083	2.9566	0		9.2933	0	16.2002	9.2933	1.38	0.1644
9.3176	23.548	63.2722	9.3176	84.3557	85		10.9091	7.916	16.3672	10.9091	0	67.0623					8.2043	0	27.048	0						8.18182	2.8782	0		9.3286	0	12.4138	9.3286	0.006	0.0443
9.3529	20.1692	70.2841	9.3529	84.8813	85		10.9504	10.69	14.9775	10.9504	0	75.718					8.2353	0	24.7913	0						8.21281	2.7728	0		9.364	0	2.2717	9.364	0	0
9.3882	28.2993	72.3192	9.3882	85	85		10.9917	12.831	12.2077	10.9917	0	87.1066					8.2663	0	25.9183	0						8.2438	0.6509	0		9.3993	0	0.014	9.3993	0	0
9.4235	26.6196	79.5842	9.4235	82.9412	85		11.0331	14.571	8.5817	11.0331	0.0041	96.2997					8.2972	0	24.6642	0						8.27479	2.0175	0		9.4346	0	0	9.4346	0.384	0
9.4588	28.7058	80.265	9.4588	81.764	85		11.0744	15.907	5.2177	11.0744	0.2189	98.9958					8.3282	0	23.2386	0						8.30579	0.0582	0		9.47	0	0	9.47	0.922	0.9698
9.4941	35.853	83.5929	9.4941	76.1534	85		11.1157	16.802	2.6396	11.1157	1.875	98.9745					8.3591	0	26.7696	0						8.33678	0	0		9.5053	0	0	9.5053	0.111	2.2365
9.5294	33.177	84.1589	9.5294	75.4911	85		11.157	17.465	0.9049	11.157	4.5519	99					8.3901	0	21.9731	0						8.36777	0	0		9.5406	0	0	9.5406	0.001	8.4918
9.5647	36.2217	84.0533	9.5647	65.7632	85		11.1983	17.775	0.0791	11.1983	7.6638	99					8.4211	0	26.1279	0						8.39876	0	0		9.576	0	0	9.576	0.971	13.6118
9.6	37.9398	82.0194	9.6	71.494	85		11.2397	18.168	0.0019	11.2397	10.2407	99					8.452	0	24.4582	0						8.42975	0	0		9.6113	0	0	9.6113	5.611	17.6587
9.6353	45.9138	78.564	9.6353	58.2694	85		11.281	19.528	0	11.281	11.6376	98.9406					8.483	0	25.3413	0						8.46074	0.1544	0		9.6466	0	0	9.6466	0.504	29.4506
9.6706	31.553	74.9038	9.6706	51.1602	84.9985		11.3223	21.975	0	11.3223	11.7207	98.8064					8.5139	0	27.1639	0						8.49174	0.2539	0		9.682	0	0	9.682	4.487	34.9189
9.7059	34.8214	71.4765	9.7059	50.6532	84.9139		11.3636	25.256	0	11.3636	10.7311	92.9943					8.5449	0	25.106	0						8.52273	0	0		9.7173	0	0	9.7173	0.487	44.5728
9.7412	35.5625	62.6897	9.7412	42.421	80.0346		11.405	28.046	0	11.405	9.0305	74.3212					8.5759	0	30.5592	0						8.55372	0.0601	0		9.7527	0	0	9.7527	0	62.2391
9.7765	33.5326	53.5935	9.7765	33.6451	73.4657		11.4463	29.373	0	11.4463	7.0838	54.4497					8.6068	0	30.026	0						8.58471	0.5137	0		9.788	0	0	9.788	0	65.6521
9.8118	28.4694	45.3951	9.8118	39.849	60.2017		11.4876	28.952	0	11.4876	4.9102	37.7029					8.6378	0	28.8118	0						8.6157	0.0223	0		9.8233	0	0	9.8233	0	72.6912
9.8471	38.4917	40.1367	9.8471	29.5345	50.8703		11.5289	27.96	0	11.5289	2.8723	24.6012					8.6687	0	27.4382	0						8.64669	0	0		9.8587	0	0	9.8587	3.173	80.7072
9.8824	27.0264	33.7723	9.8824	25.7249	40.2799		11.5702	27.889	0	11.5702	0.7245	13.816					8.6997	0	25.8175	0						8.67769	0.0198	0		9.894	0	0	9.894	0.077	84.3325
9.9176	21.054	31.1939	9.9176	25.4105	33.6364		11.6116	28.48	0	11.6116	0.0108	5.4683					8.7306	0	26.8008	0						8.70868	0.2042	0		9.9293	0	0	9.9293	2.07	84.6993
9.9529	17.8269	31.284	9.9529	24.5556	31.7324		11.6529	28.767	0.0718	11.6529	0	0.9724					8.7616	0	26.8597	0										9.9647	0	0.4383	9.9647	1.27	85
9.9882	26.4305	32.6502	9.9882	19.3995	23.2357		11.6942	27.096	1.0391	11.6942	0	0					8.7926	0	25.9508	0										10	0	0.4657	10	0	85
10.0235	30.8019	31.2746	10.0235	14.1619	20.9533		11.7355	22.736	3.6322	11.7355	0	0					8.8235	0	30.9526	0										10.0353	0	0	10.0353	0	85
10.0588	24.501	30.06	10.0588	19.1965	22.5881		11.7769	16.831	7.0416	11.7769	0	0					8.8545	0	27.1837	0										10.0707	0	0	10.0707	0	85
10.0941	21.7447	33.7142	10.0941	22.6906	17.6272		11.8182	11.354	10.2524	11.8182	0	0					8.8854	0	26.9492	0										10.106	0	0.086	10.106	0	85
10.1294	39.2132	37.1212	10.1294	33.8034	14.5354		11.8595	7.939	12.2994	11.8595	0	0					8.9164	0	30.6979	0										10.1413	0	0.2498	10.1413	0	85
10.1647	32.3852	40.4536	10.1647	43.1738	15.448		11.9008	6.315	12.6208	11.9008	0	0					8.9474	0	30.897	0										10.1767	0	0	10.1767	0	85
10.2	25.5348	44.2983	10.2	37.8347	16.8697		11.9421	6.207	10.9493	11.9421	0	0					8.9783	0	30.0259	0										10.212	0	0	10.212	0	85
10.2353	27.3882	54.1744	10.2353	46.3559	16.8174		11.9835	7.188	7.9708	11.9835	0	0					9.0093	0	33.4823	0										10.2473	0	0	10.2473	0.957	85
10.2706	32.0431	56.8442	10.2706	42.4896	16.3634		12.0248	9.413	4.9007	12.0248	0	0					9.0402	0	31.9129	0										10.2827	0	0	10.2827	0.171	85
10.3059	28.0796	60.0227	10.3059	29.1602	11.6975		12.0661	13.188	2.1544	12.0661	0	0					9.0712	0	32.7635	0										10.318	0.021	0	10.318	0	85
10.3412	21.6552	62.1945	10.3412	41.0884	8.1299		12.1074	18.759	0.4333	12.1074	0	0					9.1022	0	28.6904	0										10.3534	0	0	10.3534	0	85
10.3765	18.7882	61.786	10.3765	43.249	4.799		12.1488	26.256	0	12.1488	0	0					9.1331	0	27.5861	0										10.3887	0.474	0	10.3887	0	85
10.4118	22.9783	65.3104	10.4118	50.0698	4.7398		12.1901	35.453	0	12.1901	0	0					9.1641	0	26.943	0										10.424	2.385	0	10.424	0	85
10.4471	21.6757	61.2201	10.4471	51.7653	1.412		12.2314	46.204	0	12.2314	0	0.7984					9.195	0	25.0139	0										10.4594	2.086	0	10.4594	0	85
10.4824	18.1608	58.617	10.4824	43.1794	1.4227		12.2727	58.151	0	12.2727	0	10.2278					9.226	0	25.3841	0										10.4947	0.337	0	10.4947	0	85
10.5176	28.3348	58.5976	10.5176	34.5865	0.3491		12.314	71.431	0	12.314	0	27.9518					9.257	0	25.0717	0										10.53	1.722	0	10.53	0	85
10.5529	20.7685	57.7196	10.5529	27.5597	0.1489		12.3554	84.195	0.4662	12.3554	0	53.1604					9.2879	0	29.706	0										10.5654	0.214	0	10.5654	0	85
10.5882	25.0829	54.526	10.5882	33.7257	0.0875		12.3967	92.714	2.3624	12.3967	0	81.4983					9.3189	0	30.0311	0										10.6007	0	0	10.6007	6.028	85
10.6235	25.0358	49.8815	10.6235	32.9026	0.1321		12.438	93.268	5.1768	12.438	0	95.8231					9.3498	0	31.7993	0.025										10.636	0	0	10.636	8.63	85
10.6588	28.0441	49.1134	10.6588	22.1698	0.6468		12.4793	87.063	8.3218	12.4793	0	97.8549					9.3808	0	34.4428	3.361										10.6714	0	0	10.6714	1.82	85
10.6941	42.8056	46.6122	10.6941	36.6588	0.634		12.5207	77.991	10.7607	12.5207	0.1037	98.475					9.4118	0	31.6783	10.142										10.7067	0.098	0	10.7067	1.491	84.7999
10.7294	22.0848	41.2287	10.7294	27.6727	1.7155		12.562	70.465	11.3586	12.562	0.5985	98.1661					9.4427	0	31.523	17.316										10.742	0	0	10.742	4.518	83.6501
10.7647	35.9353	41.8734	10.7647	33.78	2.8993		12.6033	65.358	9.8047	12.6033	0.6647	98.1987					9.4737	0	35.8149	20.044										10.7774	0	0	10.7774	0.039	79.5678
10.8	37.3537	41.8455	10.8	36.6219	5.047		12.6446	60.207	6.7898	12.6446	0.3788	98.3774					9.5046	0	35.6651	21.36										10.8127	0	0	10.8127	0.023	79.0807
10.8353	28.9129	40.776	10.8353	26.1359	9.6081		12.686	51.644	3.583	12.686	0.0407	98.5408					9.5356	0	35.6781	27.143										10.8481	0	0	10.8481	6.56	79.0033
10.8706	26.7485	38.0558	10.8706	42.8211	15.7826		12.7273	38.551	1.4689	12.7273	0	99					9.5666	0	33.5569	30.561										10.8834	0	0	10.8834	9.904	74.8992
10.9059	37.0921	33.6738	10.9059	45.5981	25.139		12.7686	23.565	0.8252	12.7686	0	99					9.5975	0	34.7329	26.121										10.9187	0	0	10.9187	3.609	68.0815
10.9412	47.7624	29.5077	10.9412	52.4696	38.0985		12.8099	11.273	1.333	12.8099	0	99					9.6285	0	35.7413	25.036										10.9541	0	0	10.9541	0	67.773
10.9765	33.0428	31.194	10.9765	50.0246	54.5423		12.8512	3.939	3.7461	12.8512	0	99					9.6594	0	33.2392	15.094										10.9894	0	0	10.9894	0	67.1455
11.0118	37.3957	30.0031	11.0118	54.1868	71.989		12.8926	0.421	9.3594	12.8926	0	98.4954					9.6904	0	30.7763	11.401										11.0247	0	0	11.0247	0	62.1334
11.0471	44.274	28.8576	11.0471	63.2305	80.462		12.9339	0	18.2712	12.9339	0	88.5586					9.7214	0	31.5237	6.834										11.0601	0	0	11.0601	1.014	62.8367
11.0824	56.5552	27.819	11.0824	61.6356	84.9643		12.9752	0	28.9523	12.9752	0	56.8881					9.7523	0	32.0925	0.542										11.0954	0	0	11.0954	1.647	56.3196
11.1176	57.5239	26.1509	11.1176	64.0167	85		13.0165	0	38.2578	13.0165	0	24.6439					9.7833	0	27.9102	0.046										11.1307	0	0	11.1307	0.156	54.9985
11.1529	60.1623	28.4367	11.1529	67.7658	85		13.0579	0	41.3427	13.0579	0	6.4561					9.8142	0	29.8506	0										11.1661	0	0	11.1661	0.393	54.9268
11.1882	67.6044	29.673	11.1882	73.0849	85		13.0992	0	36.1046	13.0992	0	0.184					9.8452	0	26.332	0										11.2014	0	0	11.2014	0.581	50.3745
11.2235	59.7992	29.0417	11.2235	68.0206	85		13.1405	0	25.6129	13.1405	0	0					9.8762	0	27.9431	0										11.2367	0	0	11.2367	0.107	47.8581
11.2588	63.8423	27.5079	11.2588	63.9669	85		13.1818	0	15.1695	13.1818	0	0					9.9071	0	26.455	0										11.2721	0	0	11.2721	0	46.951
11.2941	70.9504	23.9513	11.2941	74.3421	85		13.2231	0	7.2048	13.2231	0	0					9.9381	0	23.334	0										11.3074	0	0	11.3074	0.131	34.7236
11.3294	67.0992	19.097	11.3294	79.2505	85		13.2645	0	3.0266	13.2645	0	0					9.969	0	25.8125	0										11.3428	0	0	11.3428	0.408	35.519
11.3647	53.8017	17.1899	11.3647	74.2252	85		13.3058	0	2.6482	13.3058	0	0					10	0	29.8085	0										11.3781	0	0	11.3781	0	33.7919
11.4	50.1975	13.2884	11.4	77.4836	85		13.3471	0	6.6824	13.3471	0	0					10.031	0	31.4442	0										11.4134	0	0	11.4134	1.436	32.1111
11.4353	36.7414	7.4346	11.4353	77.2137	85		13.3884	0	15.6596	13.3884	0	0					10.0619	1.33	31.0604	0										11.4488	0	0	11.4488	3.028	22.5415
11.4706	35.2547	4.0706	11.4706	65.4986	85		13.4298	0	29.8452	13.4298	0	0					10.0929	0.336	31.7032	0										11.4841	0	0	11.4841	0.281	18.5694
11.5059	32.2414	3.6573	11.5059	81.031	85		13.4711	0	49.3732	13.4711	0	0					10.1238	2.134	35.2305	0										11.5194	0	0	11.5194	4.305	11.6426
11.5412	27.9809	1.2846	11.5412	66.456	84.016		13.5124	0	74.0197	13.5124	0	0					10.1548	7.745	35.0321	0										11.5548	0	0	11.5548	3.98	8.0967
11.5765	14.6122	0.543	11.5765	74.6207	80.0722		13.5537	0	92.4332	13.5537	0	0					10.1858	16.281	35.1698	0										11.5901	0	0	11.5901	4.186	5.1504
11.6118	10.4289	0.0819	11.6118	70.0044	74.5571		13.595	0	96.2184	13.595	0	0					10.2167	22.782	40.627	0										11.6254	1.162	0	11.6254	0	2.0811
11.6471	10.7492	0	11.6471	61.86	66.7752		13.6364	0	94.8467	13.6364	0	0					10.2477	35.767	38.3432	0										11.6608	0.628	0	11.6608	0	0.9707
11.6824	0.3802	0	11.6824	64.1755	66.0975		13.6777	0	89.3935	13.6777	0	0					10.2786	39.582	40.5741	0										11.6961	0	0	11.6961	0	1.9988
11.7176	1.3495	0	11.7176	73.2971	64.3415		13.719	0	76.4305								10.3096	45.863	43.9294	0										11.7314	0	0	11.7314	0.852	1.4533
11.7529	0.0478	0	11.7529	73.0944	64.0408		13.7603	0	57.0812								10.3406	47.35	41.4346	0										11.7668	0	0	11.7668	3.603	0.5063
11.7882	0	0	11.7882	68.4728	65.8962		13.8017	0	40.3755								10.3715	62.967	46.6634	0										11.8021	0	0	11.8021	2.708	0.2812
11.8235	0	0	11.8235	68.8036	67.8106		13.843	0	28.5517								10.4025	77.994	51.2554	0										11.8375	0	0	11.8375	0.296	0.1832
11.8588	0	0	11.8588	75.1714	69.7195		13.8843	0	19.6704								10.4334	75.842	49.5173	0										11.8728	0	0	11.8728	0	0
11.8941	0	0	11.8941	60.0495	65.8664		13.9256	0	12.2949								10.4644	80.021	52.6717	0										11.9081	0	0	11.9081	0.939	0
11.9294	0	0	11.9294	60.1567	66.0735		13.9669	0	6.13								10.4954	79.949	55.0484	0										11.9435	0	0	11.9435	2.677	0
11.9647	0	0	11.9647	52.2015	66.9938		14.0083	0	1.8272								10.5263	87.492	52.2417	0										11.9788	0	0	11.9788	0	0
12	0	0	12	44.945	69.0202		14.0496	0	0								10.5573	103.319	54.4117	0										12.0141	0	0	12.0141	0	0
12.0353	0	0	12.0353	32.3463	67.0811		14.0909	0	0								10.5882	112.376	55.2626	0										12.0495	0	0	12.0495	0	0
12.0706	0	0	12.0706	27.4041	65.4951		14.1322	0	0								10.6192	128.228	60.1131	0										12.0848	0	0	12.0848	0.0001979	0
12.1059	0	0	12.1059	26.8374	57.2925		14.1736	0	0								10.6502	123.526	61.0195	0										12.1201	0	0	12.1201	3.704	0
12.1412	0	0	12.1412	29.9825	51.7591		14.2149	0	0								10.6811	128.742	62.0457	0										12.1555	0	0	12.1555	1.55	0
12.1765	0	0	12.1765	22.2927	45.0455		14.2562	0	0								10.7121	137.193	62.9488	0										12.1908	0	0	12.1908	0	0
12.2118	0	0	12.2118	18.7138	41.8861		14.2975	0	0								10.743	142.144	62.2268	0										12.2261	0	0	12.2261	1.719	0
12.2471	0	0	12.2471	20.7757	36.0919		14.3388	0	0								10.774	132.678	63.8171	0										12.2615	0	0	12.2615	0.536	0
12.2824	0	0	12.2824	23.5612	27.6299		14.3802	0	0								10.805	140.967	65.3273	0										12.2968	0	0	12.2968	0	0
			12.3176	16.0339	23.452		14.4215	0	0								10.8359	135.615	63.2408	0										12.3322	0	0	12.3322	0	0
			12.3529	11.2159	16.0753		14.4628	0	0								10.8669	135.277	63.1517	0										12.3675	0	0	12.3675	0	0
			12.3882	12.8496	11.8706		14.5041	0	0								10.8978	141.113	61.819	0										12.4028	0	0	12.4028	0	0
			12.4235	12.9595	6.2767		14.5455	0	0								10.9288	149.778	59.6338	0										12.4382	0	0	12.4382	0	0
			12.4588	2.9799	4.8303		14.5868	0	0								10.9598	136.321	58.4617	0										12.4735	0	0	12.4735	0	0
			12.4941	9.6254	2.6391		14.6281	0	0								10.9907	149.018	59.5056	0										12.5088	0	0	12.5088	0.906	0
			12.5294	5.2883	1.0098		14.6694	0	0								11.0217	160.087	59.087	0										12.5442	0	0	12.5442	6.845	0
			12.5647	6.0411	0.3167		14.7107	0	0								11.0526	153.435	61.2538	0										12.5795	0	0	12.5795	14.372	0
			12.6	3.6827	0		14.7521	0	0								11.0836	156.651	65.5652	0										12.6148	0	0	12.6148	17.112	0
			12.6353	10.9775	0		14.7934	0	0								11.1146	160.309	60.7218	0										12.6502	0	0	12.6502	9.424	0
			12.6706	5.3709	0		14.8347	0	0								11.1455	155.599	61.4603	0										12.6855	0	0	12.6855	7.25	0
			12.7059	3.4096	0		14.876	0	0								11.1765	149.316	62.1938	0										12.7208	0	0	12.7208	1.975	0
			12.7412	1.6402	0												11.2074	148.83	58.5882	0										12.7562	0	0	12.7562	0.867	0
			12.7765	1.6568	0												11.2384	148.451	59.8384	0										12.7915	0	0	12.7915	1.014	0
			12.8118	2.1114	0												11.2694	146.235	56.3526	0										12.8269	0	0	12.8269	0	0
			12.8471	1.1605	0												11.3003	144.986	55.7965	0										12.8622	0	0	12.8622	0	0
			12.8824	0.7008	0												11.3313	125.659	59.2814	0										12.8975	0	0	12.8975	0	0
			12.9176	2.1408	0												11.3622	114.927	57.8187	0										12.9329	0	0	12.9329	0	0
																	11.3932	99.972	59.6483	0										12.9682	0	0	12.9682	0.327	0
																	11.4241	93.589	56.7562	0										13.0035	0.822	0	13.0035	4.826	0
																	11.4551	90.111	52.6263	0										13.0389	4.842	0	13.0389	0.5	0
																	11.4861	64.506	55.8369	0										13.0742	8.264	0	13.0742	0	0
																	11.517	50.856	53.8748	0										13.1095	22.479	0	13.1095	0	0
																	11.548	36.676	55.8149	0										13.1449	25.574	0	13.1449	0	0
																	11.5789	15.215	46.359	0										13.1802	52.37	0	13.1802	0	0
																	11.6099	16.95	51.3496	0										13.2155	93.119	0	13.2155	0.531	0
																	11.6409	12.468	48.3003	0										13.2509	115.056	0	13.2509	0.646	0
																	11.6718	7.827	48.6741	0										13.2862	107.518	0	13.2862	0	0
																	11.7028	2.804	44.3947	0.039										13.3216	146.691	0	13.3216	1.678	0
																	11.7337	1.441	43.403	0.077										13.3569	155.158	0	13.3569	0.572	0
																	11.7647	3.343	42.6086	0										13.3922	147.031	0	13.3922	0	0
																	11.7957	6.827	42.4778	0										13.4276	164.576	0	13.4276	0	0
																	11.8266	10.795	39.5496	0										13.4629	164.54	0	13.4629	2	0
																	11.8576	15.149	43.1045	0										13.4982	163.763	0	13.4982	20.838	0
																	11.8885	24.346	43.3655	0										13.5336	162.408	0	13.5336	11.115	0
																	11.9195	33.827	48.1229	0										13.5689	147.011	0	13.5689	0.291	0
																	11.9505	44.467	47.9758	0										13.6042	161.746	0	13.6042	4.832	0
																	11.9814	51.481	49.6274	0										13.6396	163.114	0	13.6396	8.568	0
																	12.0124	53.272	50.9899	0										13.6749	161.286	0	13.6749	10.216	0
																	12.0433	63.608	51.4961	0										13.7102	147.535	0	13.7102	3.265	0
																	12.0743	66.711	52.9017	0										13.7456	157.717	0	13.7456	9.349	0
																	12.1053	66.167	54.5636	0										13.7809	158.196	0	13.7809	30.79	0
																	12.1362	65.197	52.2136	0										13.8163	124.041	0	13.8163	31.336	0
																	12.1672	65.361	55.2445	0										13.8516	132.021	0	13.8516	20.908	0
																	12.1981	65.284	61.3731	0										13.8869	81.317	0	13.8869	29.975	0
																	12.2291	59.714	59.2735	0										13.9223	68.051	0	13.9223	29.864	0
																	12.2601	48.656	50.8396	0										13.9576	69.027	0	13.9576	28.512	0
																	12.291	47.177	51.7005	0										13.9929	62.483	0	13.9929	25.126	0
																	12.322	38.045	55.0295	0										14.0283	43.602	0	14.0283	17.637	0
																	12.3529	29.762	57.497	0										14.0636	19.979	0	14.0636	30.141	0
																	12.3839	31.148	49.1508	0										14.0989	44.653	0	14.0989	54.849	0
																	12.4149	25.816	47.8967	0										14.1343	37.283	0	14.1343	65.652	0
																	12.4458	17.797	48.4617	0										14.1696	18.541	0	14.1696	63.638	0
																	12.4768	15.433	50.272	0										14.2049	12.194	0	14.2049	81.941	0
																	12.5077	8.919	50.2408	0										14.2403	5.593	0	14.2403	67.323	0
																	12.5387	6.635	50.5034	0										14.2756	5.6	0	14.2756	62.26	0
																	12.5697	10.363	47.8666	0										14.311	1.05	0	14.311	78.01	0
																	12.6006	7.892	48.7029	0										14.3463	1.601	0	14.3463	28.062	0
																	12.6316	10.36	49.5305	0										14.3816	2.649	0	14.3816	37.663	0
																	12.6625	7.918	47.9577	0										14.417	4.199	0	14.417	40.515	0
																	12.6935	8.152	51.9994	0										14.4523	8.248	0	14.4523	37.685	0
																	12.7245	7.66	48.4176	0										14.4876	2.595	0	14.4876	34.475	0
																	12.7554	5.838	49.0689	0										14.523	0.713	0	14.523	15.451	0
																	12.7864	15.574	48.8731	0										14.5583	0	0	14.5583	23.218	0
																	12.8173	20.136	44.8955	0										14.5936	0.893	0	14.5936	15.228	0
																	12.8483	20.018	49.4451	0										14.629	1.951	0	14.629	9.309	0
																	12.8793	15.298	48.7153	0										14.6643	14.601	0	14.6643	0.231	0
																	12.9102	25.409	48.9644	0										14.6996	14.16	0	14.6996	2.228	0
																	12.9412	27.455	47.3206	0										14.735	34.636	0	14.735	0.539	0
																	12.9721	27.341	45.4345	0										14.7703	24.003	0	14.7703	0	0
																	13.0031	33.151	41.5169	0										14.8057	6.097	0	14.8057	0	0
																	13.0341	33.829	45.1257	0										14.841	22.443	0	14.841	1.286	0
																	13.065	40.253	46.0978	0										14.8763	50.19	0	14.8763	0.853	0
																	13.096	35.004	51.8894	0										14.9117	81.221	0	14.9117	0	0
																	13.1269	32.308	49.1173	0										14.947	99.439	0	14.947	0	0
																	13.1579	39.208	54.9691	0										14.9823	109.405	0	14.9823	0	0
																	13.1889	30.962	50.4001	0										15.0177	101.041	0	15.0177	0	0
																	13.2198	28.232	48.4633	0										15.053	137.832	0	15.053	0	0
																	13.2508	30.066	48.4679	0										15.0883	142.669	0	15.0883	0	0
																	13.2817	20.725	43.4841	0										15.1237	151.177	0	15.1237	0	0
																	13.3127	22.889	43.1818	0										15.159	149.517	0	15.159	0	0
																	13.3437	16.312	45.1694	0										15.1943	160.914	0
																	13.3746	15.51	47.7556	0										15.2297	159.122	0
																	13.4056	19.999	41.8636	0										15.265	167.374	0
																	13.4365	18.469	39.4803	0										15.3004	165.263	0
																	13.4675	18.143	39.839	0										15.3357	163.219	0
																	13.4985	22.982	46.9178	0										15.371	159.314	0
																	13.5294	21.6	53.1657	0										15.4064	158.179	0
																	13.5604	32.169	46.6956	0										15.4417	150.095	0
																	13.5913	41.562	47.1657	0										15.477	131.192	0
																	13.6223	51.34	49.4981	0										15.5124	118.587	0
																	13.6533	59.872	52.4035	0										15.5477	108.247	0
																	13.6842	74.756	45.9559	0										15.583	70.178	0
																	13.7152	86.728	48.1122	0										15.6184	65.753	0
																	13.7461	96.477	60.5436	0										15.6537	38.062	0
																	13.7771	91.919	55.8733	0										15.689	23.109	0
																	13.808	94.393	55.0808	0										15.7244	18.991	0
																	13.839	100.849	55.8652	0										15.7597	7.963	0
																	13.87	107.441	54.657	0										15.7951	4.654	0
																	13.9009	99.05	56.2852	0										15.8304	1.038	0
																	13.9319	102.168	59.8741	0										15.8657	0.796	0
																	13.9628	94.662	57.6859	0										15.9011	0.453	0
																	13.9938	83.651	52.4685	0										15.9364	0.409	0
																	14.0248	69.905	54.332	0										15.9717	0.477	0
																	14.0557	64.543	49.8266	0										16.0071	0.671	0
																	14.0867	59.442	51.7162	0										16.0424	1.483	0
																	14.1176	47.476	59.8697	0										16.0777	4.775	0
																	14.1486	45.482	48.7352	0										16.1131	12.703	0
																	14.1796	39.788	49.2212	0										16.1484	14.744	0
																	14.2105	31.383	44.1449	0										16.1837	14.179	0
																	14.2415	35.16	43.1082	0										16.2191	5.856	0
																	14.2724	33.444	39.5775	0.17										16.2544	12.54	0
																	14.3034	26.525	46.7124	1.136										16.2898	12.801	0
																	14.3344	19.604	47.1965	8.049										16.3251	5.085	0
																	14.3653	18.153	44.1461	9.89										16.3604	3.743	0
																	14.3963	16.105	42.3673	8.911										16.3958	2.098	0
																	14.4272	9.21	44.0123	16.853										16.4311	1.63	0
																	14.4582	4.81	45.1439	27.831										16.4664	0	0
																	14.4892	5.573	48.1378	33.577										16.5018	0	0
																	14.5201	6.174	50.1058	35.628										16.5371	0	0
																	14.5511	7.123	48.8913	44.421										16.5724	0	0
																	14.582	9.243	45.9633	58.096										16.6078	0	0
																	14.613	9.122	50.2153	70.582										16.6431	0	0
																	14.644	5.349	48.775	81.906										16.6784	0	0
																	14.6749	9.312	50.7198	91.417										16.7138	0	0
																	14.7059	6.456	50.5654	101.585										16.7491	0	0
																	14.7368	5.181	54.1303	104.791										16.7845	0	0
																	14.7678	5.25	51.3112	122.806										16.8198	0	0
																	14.7988	12.735	54.6495	142.406										16.8551	0	0
																	14.8297	8.223	61.8914	141.093										16.8905	0	0
																	14.8607	10.437	61.5127	141.874										16.9258	0	0
																	14.8916	8.298	58.6109	150.581										16.9611	0	0
																	14.9226	7.414	54.1366	148.557										16.9965	0	0
																	14.9536	1.236	57.1371	147.399										17.0318	0	0
																	14.9845	1.756	55.3857	140.834										17.0671	0	0
																	15.0155	0.777	50.1089	130.566
																	15.0464	0.022	46.9478	115.247
																	15.0774	0.075	49.0308	114.803
																	15.1084	0.127	47.3495	101.274
																	15.1393	0	47.1123	90.061
																	15.1703	0	45.8604	75.941
																	15.2012	0	45.4746	67.89
																	15.2322	0	42.3488	51.259
																	15.2632	0	44.1446	42.959
																	15.2941	0	39.3919	38.298
																	15.3251	0	35.9895	35.466
																	15.356	0	40.8374	29.278
																	15.387	0	43.3975	31.706
																	15.418	0	45.5598	29.012
																	15.4489	0	39.3989	20.473
																	15.4799	0	43.3997	18.524
																	15.5108	0	42.9041	26.004
																	15.5418	0	38.9418	20.699
																	15.5728	0	34.3452	22.241
																	15.6037	0	33.095	18.02
																	15.6347	0	38.7678	12.672
																	15.6656	0	37.7894	22.423
																	15.6966	0	41.5113	21.689
																	15.7276	0	31.5354	21.428
																	15.7585	0	36.3932	22.598
																	15.7895	0	35.4342	24.734
																	15.8204	0	38.8957	32.232
																	15.8514	0	42.3792	36.461
																	15.8824	0	39.325	41.214
																	15.9133	0	39.1885	38.731
																	15.9443	0	40.174	44.156
																	15.9752	0	44.937	39.545
																	16.0062	0	39.8576	40.303
																	16.0372	0	36.8483	46.361
																	16.0681	0	42.5156	47.452
																	16.0991	0	43.2802	57.811
																	16.13	0	45.1115	60.594
																	16.161	0	42.2473	55.596
																	16.1919	0	44.5737	61.814
																	16.2229	0	38.2249	71.053
																	16.2539	0	39.2532	68.376
																	16.2848	0	34.5743	59.93
																	16.3158	0	40.4046	68.785
																	16.3467	0	42.1727	63.418
																	16.3777	0	34.69	52.165
																	16.4087	0	38.2437	49.765
																	16.4396	0	33.6794	51.599
																	16.4706	0	33.435	34.357
																	16.5015	0	35.0428	33.952
																	16.5325	0	32.1033	20.021
																	16.5635	0	24.643	11.592
																	16.5944	0	27.3593	9.776
																	16.6254	0	30.5496	2.194
																	16.6563	0	28.2793	0.36
																	16.6873	0	23.4922	0
																	16.7183	0	21.0006	0
																	16.7492	0	18.8699	0
																	16.7802	0	20.8674	0
																	16.8111	0	22.47	0
																	16.8421	0	17.1229	0
																	16.8731	0	16.3656	0
																	16.904	0	16.9112	0
																	16.935	0	19.6994	0
																	16.9659	0	18.4106	0
																	16.9969	0	17.7131	0
																	17.0279	0	19.0296	0
																	17.0588	0	16.6228	0
																	17.0898	0	19.8689	0
																	17.1207	0	21.5497	0
																	17.1517	0	20.1645	0
																	17.1827	0	15.908	0
																	17.2136	0	18.3592	0
																	17.2446	0	15.7223	0
																	17.2755	0	17.1341	0
																	17.3065	0	19.7025	0
																	17.3375	0	19.4215	0
																	17.3684	0	17.2699	0
																	17.3994	0	15.8609	0
																	17.4303	0	16.5359	0
																	17.4613	0	15.3513	0
																	17.4923	0	13.865	0
																	17.5232	0	11.8252	0
																	17.5542	0	12.1878	0
																	17.5851	0	10.2706	0
																	17.6161	0	7.5455	0
																	17.6471	0	7.9341	0
																	17.678	0	8.6487	0
																	17.709	0	6.3698	0
																	17.7399	0	6.1646	0
																	17.7709	0	7.2007	0
																	17.8019	0	6.9388	0
																	17.8328	0	5.9511	0
																	17.8638	0	4.684	0
																	17.8947	0	6.1826	0
																	17.9257	0	5.9781	0
																	17.9567	0	5.8911	0

## Sheet: Extended Data Fig 2
2a
RSL3/BafA1	- -	+ -	- +	+ +
	5.92	38.5	14.3	15.5
	4.47	36.8	15.1	21.8
	3.11	46.3	11.5	20.1
2b
Control	NH4CL
6.4	7.234
6.1343	7.1453
6.3976	7.078
2c
RSL3(μM)	Control				NH4Cl
0	95.754	99.6096	98.0478	106.589	99.3988	104.437	105.697	90.4667
0.1	72.4256	79.551	75.3538	77.1108	94.1311	95.5053	99.0553	82.6796
0.2	51.0981	54.9536	58.2235	61.5422	92.0699	93.1005	90.5812	85.657
0.5	38.5066	38.5066	38.0185	44.0703	86.1151	85.0845	75.9233	75.4652
2d			2e			2f
pH 7.4	pH 6.5		pH 7.4	pH 6.5		RSL3(μM)	pH 7.4				pH 6.5
1.01539	0.706076		0.994475	0.737569		0	96.4737	91.6833	107.651	104.192	89.7924	79.0657	115.744	115.398
0.993929	0.704358		0.928177	0.853591		0.02	59.7472	76.6467	73.187	73.5862	74.2215		83.045	81.1419
0.990682	0.710314		1.07735	0.812154		0.05	45.3759	46.0412	52.4285	50.6986	8.13149	8.65052	10.8996	8.13149
						0.1	29.2748	27.811	34.1983	33.2668	3.11419	3.11419	3.80623	2.94118
						0.2	25.2828	26.8796	24.6174	29.5409	2.59516	2.59516	2.42214	2.24913
2g
RSL3(μM)	PH 7.4			PH 6.5						2h
0	101.087	92.5068	106.407	92.6948	99.9188	107.386				Erastin	RSL3	ML210	ML162
0.005	100.08	102.093	104.633	97.4838	94.724	99.3507				NQO1	AIFM2	AIFM2	AIFM2
0.01	104.921	99.2171	103.723	98.1331	96.9968	92.3701				ST6GALNAC2	SLC3A2	KIAA1598	SLC3A2
0.02	94.0406	99.8882	91.5482	85.9578	78.0844	78.4091				OSGIN1	KIAA1598	PERP	SLC7A11
0.05	83.5916	78.1275	74.8682	53.0033	52.0292	51.9481				SLC7A11	SLC7A11	SLC3A2	KIAA1598
0.1	63.892	55.2165	50.5672	27.3539	25	21.9156				ALDH3A2	ALDH3A1	FXYD3	ALDH3A1
0.2	32.9286	31.97	30.9634	15.4221	15.7468	15.8279				EPHX1	TMEM87A	ALDH3A1	OSGIN1
										PIR	OSGIN1	NQO1	CYP4F11
										FXYD3	CYP4F11	SLC7A11	GCLC
										PERP	PIR	GPX2	ABHD17C
										KIAA1598	NQO1	S100P	GPX2
										SLC3A2	ABHD17C	SERPINB5	NQO1
										TMEM87A	SOX13	GCLC	AVPI1
										TEAP2A	SRXN1	ESRP1	TMEM87A
										PLXNB3	FXYD3	ABHD17C	PIR
										MICALL2	AVPI1	FAM83H	S100P
										BLVRB	GCLC	ERBB3	ERBB3
										ERBB3	NQO1	CYP4F11	SRXN1
										PEX11A	GPX2	TMEM87A	PLEKHH1
											GSR	IRF6	EPT1
											WDR72	KRTCAP3	MTUS1
											ERBB3	SFN	LRP8
											S100P	SLC44A1	SOX13
												KLF5	FXYD3
												FGFBP1	DNAJA4
												DNAJA4	CYP4F2
												PIR	GSR
												ALDH3A2	ALDH3A2
												SRXN1	WDR72
												SOX13	SERINC5
												ESRP2	MGST2
												ELMO3	CHCHD10
												OSGIN1	PERP
												PLEKHH1	MISP
												SSH3	IDH3A
												AVPI1	KRTCAP3
												RAB25	CHITM
												DSG2	SLC7A5
												AKR1C2	FAM83H
												WDR72	ESRP1
												PPL	SERPINB5
												RHOD
												SAT1
												KRT6A
												F11R
												CDH1
												PAK6
												MISP
												SPINT1
												S100A14
												SERINC5
												KIAA1522
2i
RSL3(μM)	shScramble				shTmem87a-1				shTmem87a-2				shScramble+Fer1				shTmem87a-1+Fer1				shTmem87a-2+Fer1					ML162(μM)	shScramble				shTmem87a-1				shTmem87a-2				shScramble+Fer1				shTmem87a-1+Fer1				shTmem87a-2+Fer1
0	105.181	97.5142	94.6391	102.665	105.583	104.765	102.309	87.3429	105.848	91.1862	102.224	100.741	108.362	97.3774	91.2064	103.055	101.174	100.92	96.4773	101.428	102.019	105.007	95.1591	97.8147		0	107.585	94.4864	97.0613	100.868	111.819	103.476	91.7729	92.9316	99.7918	106.682	95.9303	97.5961	100.623	103.362	95.0187	100.996	97.151	98.1482	102.137	102.564	110.314	100.112	94.7309
0.01	102.426	94.9985	86.1336	89.4879	89.5644	94.4753	99.8538	94.7091	91.3509	101.236	89.5387	99.2587	102.684	84.6652	99.5989	93.5514	102.698	100.159	99.1431	102.951	100.692	91.065	90.5118	101.134		0.005	110.719	104.45	100.42	106.353	100.927	93.8586	101.275	104.287	90.9332	97.8232	94.1132	93.6589	95.3923	101.494	101.743	97.5093	118.519	121.795	110.541	110.684	100.224	96.0762	91.9283
0.02	98.7122	84.2168	82.6595	89.2483	81.9643	79.1581	80.3274	74.3642	106.343	76.771	105.684	94.8929	101.574	83.431	88.9849	82.6905	98.8892	97.239	98.1276	101.428	101.798	106.003	99.1425	103.126		0.01	109.264	105.681	100.644		84.0093	88.7601	68.5979	81.46	83.9674	83.816	79.2731	81.4689	95.1432	101.743	112.329	101.993	93.3048	93.3048	91.7379	95.2991	96.6368	91.4798	90.6951
0.05	93.6807	81.7011	86.493	79.3052	36.2467	40.9237	40.1052	36.1298	75.3707	54.0362	53.0478	39.7035	104.782	93.5514	104.782	76.643	99.0162	98.6354	88.099	104.221	98.5892	87.6349	92.1715	101.356		0.02	101.315	93.5908	66.7226	80.7165	54.4612	54.2294	55.2723	65.1217	26.5758	29.3773	32.633	41.643	94.2715	97.7584	104.11	108.593	92.5926	104.131	86.8946	94.5869	112.892	91.2556	86.3229
0.1	58.82	48.0383	50.9134	47.08	10.9909	12.394	10.7571	14.3818	26.771	14.7447	15.2389	12.1087	94.5387	85.776	97.5008	79.4816	96.4773	100.666	99.1431	101.301	89.5159	96.5975	94.2739	95.9336		0.05	43.101	36.9437	31.3462	27.0921	4.40324	9.38586	7.41599	10.6605	7.72288	8.17717	8.70717	16.8844	90.5355	97.7584	103.238	111.831	103.561	89.0313	88.8889	89.4587	105.381	86.7713	84.7534
0.2	33.9024	30.0689	30.9075	28.7511	4.67699	5.61239	5.61239	6.31394	11.3674	8.3196	7.16639	7.90774	99.2286	88.6146	97.9945	87.6273	98.7623	96.2234	96.4773	93.1768	109.212	102.573	93.278	99.4744		0.1	18.9197	13.0982	12.2026	11.8668	3.2445	3.12862	3.12862	3.2445	3.25573	4.01287	5.07287	5.90573	96.5131	107.223	105.23	114.446	109.402	98.2906	86.3248	85.4701	100	90.583	84.0807
0.5	14.2558	11.0213	11.9796	10.7817	0.935399	2.10465	2.8062	3.39082	5.68369	3.8715	4.03624	4.28336	91.5767	104.412	103.178	91.3298	102.698	100.92	96.2234	96.2234	107.22	107.552	92.7248	104.564
[truncated: 51 more columns]

## Sheet: Extended Data Fig 3
3c					3d
WT	Tmem87a KO	WT+TG	Tmem87a KO+TG		WT	Tmem87a KO	WT+TG	Tmem87a KO+TG
1309.61	1111.65	786.622	1006.24		363.176	174.462	571.595	566.177
1035.3	1667.62	418.753	740.994		301.567	359.663	487.452	586.978
1259.73	1389.93	783.162	602.829		403.31	307.088	558.689	390.078
1175.13	1224.64	742.352	893.396		303.885	342.338	586.406	454.201
1280.35	1093.27	679.328	569.67		269.39	243.81	607.77	455.074
1432.91	877.292	1082.98	813.889		340.36	393.264	807.224	662.59
1428	1244.52	501.584	611.674		254.357	225.347	529.236	465.746
1121.77	1248.17	449.881	545.142		220.971	172.584	326.447	602.171
891.173	1570.8	714.192	606.614		295.742	296.978	668.46	497.614
1166.99	934.696	646.363	632.764		230.7	282.225	605.204	486.45
1048.74	1160.94	524.37	759.14		351.128	261.106	517.751	479.69
1427.96	1401.08	684.876	865.532		210.358	277.426	514.025	591.948
1012.16		666.997	698.465		304.788		482.924	419.845
1332.62		757.329	1075.29		258.876		604.195	764.069
1031.37		698.116	1250.51		119.253		470.375	738.891
1044.72		717.092	773.082		236.191		612.871	652.893
		544.19	779.882				623.533	653.687
		533.314	931.262				492.25	778.315
		597.541	594.982				574.205	654.107
		1189.58	704.209				431.459	579.443
		879.21	580.075				511.644	605.204
		963.506	437.779				556.006	497.184
		764.348	442.08				483.176	520.69
		462.26					395.362
		1006.45					375.813
		641.387					694.258
		763.07					598.511
		1704.15					941.819
3g
RSL3(μM)	WT				Tmem87a KO				WT+Fer1				Tmem87a KO+Fer1						ML162(μM)	WT				Tmem87a KO				WT+Fer1				Tmem87a KO+Fer1						ML210(μM)	WT				Tmem87a KO				WT+Fer1
0	104.765	97.0728	93.9415	104.221	108.958	93.3562	90.6129	107.072	110.334	100.179	99.6583	89.8291	103.171	98.3987	97.3312	101.099			0	108.573	93.9502	90.9738	106.503	100.176	95.0205	99.8243	104.98	109.919	89.4497	96.8805	103.75	89.8338	102.667	101.276	106.223			0	104.986	101.383	95.2075	98.4239	104.85	99.0014	96.0057	100.143	113.043	95.3926	96.1713
0.01	104.493	95.0306	94.2818	99.7277	101.757	85.2979	87.9554	92.4989	111.961	108.641	95.9479	97.7054	97.708	95.887	98.4615	98.7127			0.01	103.138	92.7855	88.9033	111.808	74.6339	83.7727	74.8682	87.9906	100.245	89.3095	84.9632	83.0003	83.8036	93.2354	97.4101	96.9463			0.02	93.1489	85.3007	83.3709	80.1544	83.5949	81.1698	86.02	87.1612	102.141	94.3543	89.0331
0.02	98.7066	92.7842	92.7161	95.8475	95.8423	78.2683	81.4402	88.8984	109.813	90.4801	93.1489	104.605	95.0706	97.5196	98.3987	111.9			0.02	92.9149	83.2093	82.174	101.197	66.6667	66.6667	64.5577	71.0018	93.095	85.6642	85.1034	84.4024	77.7735	94.1631	94.4724	96.9463			0.05	90.3184	71.7916	66.5166	69.9904	56.6334	60.1997	65.1926	65.6205	101.493	92.9267	88.3842
0.05	95.4391	83.5262	94.8264	85.5684	77.4111	67.2953	66.3523	69.4385	108.901	90.8055	95.1668	99.8535	90.9262	93.5008	90.5494	114.411			0.05	86.9621	59.2689	77.386	90.0679	40.4218	46.1629	41.5934	42.0621	96.0393	84.6828	82.2993	84.9632	85.1952	91.0707	92.4623	114.728			0.1	72.6922	64.2007	51.8495	51.3348	32.097	35.2354	33.5235	40.0856	97.9883	88.3842	94.2245
0.1	78.2165	72.226	68.6862	61.6065	51.093	39.6057	34.0334	39.6914	100.765	96.9243	93.214	97.5753	87.2841	79.6232	84.898	112.904			0.1	90.8444	46.8457	40.3753	50.2103	18.2777	18.7463	16.1687	19.4493	94.3568	79.4953	84.122	88.1879	85.5045	88.4422	88.133	89.5246			0.2	66.0019	44.9019	40.0129	41.5568	19.5435	20.6847	16.9758	23.9658	103.18	90.2012	88.2544
0.2	61.4704	52.0762	49.966	45.8815	26.8324	20.06	18.0883	23.5748	110.008	95.6225	88.0716	102.718	97.0173	96.0754	96.6405	100.973			0.2	75.5743	33.6461	34.2931	39.9871	8.55302	7.6157	7.85003	8.78735	92.1136	81.0375	83.1406	77.252	73.1349	80.5566	78.5466	79.0104			0.5	53.1361	38.9836	31.5214	34.4805	11.9829	13.1241	13.6947	15.8345	102.92	90.5905	93.316
0.5	49.6937	38.8019	42.0014	39.6188	16.5452	13.1162	11.1445	12.3446	94.9064	90.1546	91.5216	107.014	97.5824	100.471	100.91	106.248			0.5	28.3403	19.5406	19.5406	20.8347	5.15524	4.10076	4.10076	5.38957	88.1879	82.0189	84.6828	79.3551	72.2072	85.3498	82.1028	89.9884
1	38.1212	29.4758	28.3867	26.7529	11.4874	10.4586	7.28676	11.0587	99.463	88.332	86.7046	93.0187	84.898	85.9655	90.4867	94.7567
3h
RSL3(μM)	WT				Tmem87a KO				WT+Fer1				Tmem87a KO+ Fer1						ML162(μM)	WT				Tmem87a KO				WT+Fer1				Tmem87a KO+Fer1						ML210(μM)	WT				Tmem87a KO				WT+Fer1
0	115.092	88.189	87.4891	109.23	104.377	99.0881	89.7264	106.808	129.639	110.777	78.2203	81.3641	97.6302	104.826	99.014	98.5297			0	113.635	95.7314	91.4215	99.2126	101.227	105.303	95.7917	97.6788	99.5163	101.367	101.031	98.0862	97.0425	101.134	102.646	99.1772			0	112.147	106.291	89.8048	91.7571	110.334	106.338	96.0974	87.2307	108.262	98.5817	97.8556
0.005	105.687	78.5214	99.3438	100.656	102.553	93.9818	92.2796	108.997	124.577		86.426	97.9885	101.436	99.6367	107.663	115.274			0.02	100.539	87.2772	83.2159	84.8736	60.8417	57.7467	63.4082	71.4097	104.732	89.674	92.4501	89.9264	93.8403	91.6166	94.6409	106.382			0.05	124.801	90.3109	88.5756	91.034	94.5364	91.1645	83.3594	87.1058	112.699	92.6926	97.2103
0.01	111.942	80.6212	91.0761	101.487	109.362	96.9605	83.2219	101.945	126.442	142.64	109.018	113.601	105.795	107.317	101.713	115.067			0.05	75.0104	58.102	56.4443	54.8695	27.9298	29.8169	27.8543	34.2706	114.322	89.7582	89.4217	85.4679	84.5897	90.9051	89.4819	103.358			0.1	130.513	94.8662	85.9002	98.4816	88.6044	83.734	82.7349	80.5495	118.185	92.6926	97.6943
0.02	92.1697		91.2948	85.8268	79.4529	85.3495	76.1094	82.1277	83.229	83.7085	99.7469	99.6403	105.656	106.487	99.014	106.418			0.1	42.0224	30.7501	25.1969	19.3121	7.85054	8.22797	6.56728	8.90734	96.9085	84.6267	90.0105	85.2156	76.1397	79.8755	84.3229	88.9482			0.2	117.354	83.5141	82.5018	91.4678	73.7434	70.434	73.1814	72.4321	116.491	100.599	94.9514
0.05	82.8521		74.2345	70.1662	41.5198	50.8815	57.6292	46.9301	77.5809	98.4148	95.8039	85.2005	100.951	99.8443	100.467	111.192			0.2	10.4434	5.63614	4.80729	3.64691	0.679373	0.830345	0.452916	1.20778	91.1882	76.9716	72.2608	73.3544	70.6249	72.3149	77.4739	87.0803			0.5	104.628	75.4881	74.3312	76.7896	60.1311	57.9457	57.1339	57.0715	111.893	93.1766	90.9985
0.1	57.8303		49.9563	45.6255	28.8754	35.7447	27.4164	29.1793	79.4991	105.235	100.067	100.013	97.9761	96.2463	86.6978	101.782																						1	95.517	68.5466	62.3283	64.2082	46.2691	41.7733	45.6447	41.7733	114.555	97.2103	86.4808
0.2	35.3893	37.0954	30.2712	23.7095	9.48328	11.1854	11.1854	13.2523	89.8894	99.4272	96.1769	98.4681	99.2216	104.203	95.9004	104.273																						2	74.9096	54.0853	52.9284	45.9147	28.7855	30.409	30.1592	30.1592	121.654	96.0808	93.822
0.5	16.5792	12.1172	14.2607	10.3237	2.73556	3.82979	3.89058	4.3769	95.5375	91.7544	98.7345	99.8002	92.9251	97.2842	96.1771	96.0387																						5	64.859	48.3731	47.2162	45.5532	24.6019	23.3531	21.9794	23.478	111.812	93.822	94.3061
3i								3j
RSL3(μM)	WT			Tmem87a KO				RSL3(μM)	WT			Tmem87a KO
0	1.05645	1.07256	0.870982	1.03921	1.07189	0.894634		0	1.02379	1.03382	0.942391	1.10941	1.25794	1.07947
0.5	2.94086	2.86518	2.80851	3.53496	3.57284	3.75444		0.5	1.82935	1.97845	1.89516	2.86105	3.04737	2.72966
1	4.61584	4.3086	4.10826	5.32404	5.15236	5.92893		1	3.16559	3.14382	2.83043	5.18522	5.49693	4.83954
3m
RSL3	shScramble			shTMEM87A
－	3.98	5.84	6	16.2	15.8	12.9
＋	6.84	6.75	7.77	53.3	46.5	48.7
3n
RSL3	WT			TMEM87A KO
－	4.25	3.58	3.6	3.41	3.54	2.95
＋	11.5	11.8	12.1	60.3	69.4	71.2
[truncated: 22 more columns]

[truncated: 7 more sheets: Extended Data Fig 4, Extended Data Fig 5, Extended Data Fig 6, Extended Data Fig 7, Extended Data Fig 8, Extended Data Fig 9, Extended Data Fig 10]
